# Supplementary material for: Engineering stringent genetic biocontainment of yeast with a protein stability switch
Source: Nat Commun. 2024 Feb 5;15:1060. doi: 10.1038/s41467-024-44988-8 (PMC10844650; doi:10.1038/s41467-024-44988-8)
Supplement: Supplementary file 4 — Source Data [file 41467_2024_44988_MOESM4_ESM.xlsx]

## Sheet: Figure 1b_GFP-ERdd fluorescence
Figure 1b
Plotted data			OD normalized fluorescence intensity
construct	estradiol concentration		1	2	3	4		mean	SD
GFP-ERdd	10 µM		12874.6	12524.6	12654.4	12542.7		12649.1	160.947
	1 µM		11392.3	10693.2	10850	11159.4		11023.7	312.866
	100 nM		7266.09	6837.28	7022.88	6789.99		6979.06	216.146
	10 nM		2995.7	2785.61	2673.74	2560.64		2753.92	185.515
	1 nM		2055.04	1956.46	1892.36	1884.84		1947.18	78.7631
	no est		2006.31	1957.45	1892.03	1846.59		1925.59	70.4681
GFP	10 µM		17403.3	16639.6	17775.7	17897.3		17429	566.671
pRS416	10 µM		1403.03	1321.68	1408.19	1500.36		1408.32	73.0428
Raw data			Raw fluorescence ex 479 nm, em 520 nm					Optical density 600 nm
construct	estradiol concentration		1	2	3	4		1	2	3	4
GFP-ERdd	10 µM		18348	18071	17997	17983		1.451	1.468	1.448	1.458
	1 µM		16178	15287	15619	15841		1.438	1.443	1.454	1.437
	100 nM		10836	10031	10303	9872		1.47	1.44	1.442	1.426
	10 nM		4966	4620	4442	4313		1.483	1.463	1.454	1.464
	1 nM		3662	3483	3389	3373		1.486	1.466	1.462	1.459
	no est		3650	3455	3398	3387		1.514	1.45	1.467	1.496
GFP	10 µM		24908	23500	25673	26219		1.473	1.453	1.487	1.508
	1 µM		25430	26242	25438	26306		1.45	1.487	1.478	1.475
	100 nM		27380	26447	26436	27559		1.486	1.471	1.482	1.507
	10 nM		26417	27069	26812	26159		1.499	1.509	1.52	1.518
	1 nM		25501	26082	27163	26304		1.499	1.522	1.513	1.53
	no est		25479	26117	25831	25654		1.504	1.516	1.511	1.499
pRS416	10 µM		2733	2640	2781	2856		1.475	1.489	1.503	1.466
	1 µM		2854	2786	2952	3048		1.484	1.467	1.489	1.472
	100 nM		2927	2903	2912	3098		1.487	1.489	1.533	1.505
	10 nM		2902	2829	2908	3129		1.536	1.543	1.548	1.534
	1 nM		2820	2804	2957	3057		1.566	1.541	1.55	1.547
	no est		2946	2920	2889	3124		1.562	1.55	1.543	1.554
medium blanks			734	786	746	776		0.087	0.087	0.087	0.087
			794	805	806	812		0.089	0.088	0.088	0.087
			775	779	794	776		0.087	0.087	0.089	0.086

## Sheet: Figure 2b_primary screen
Figure 2B
		no estradiol					1 µM estradiol
Gene		Size	Circ	Brightness	Redness		Size	Circularity	Brightness	Redness		logRatio	Z-Score		ID	Plate	Row	Col
YGL238W		26	0.8846	211.077	-18.255		434	0.9447	235.894	-14.1938		2.77951	5.94181		Edd08-G1	8	G	1
YGL201C		41	0.878	194.642	-18.19		354	0.9153	236.098	-15.886		2.13445	4.63605		Edd01-B12	1	B	12
YIL062C		24	0.625	183.042	-20.77		201	0.9254	236.035	-13.9149		2.08939	6.23927		Edd07-H1	7	H	1
YNL172W		61	0.8689	182.251	-15.0579		393	0.9695	235.179	-14.0287		1.84922	4.07933		Edd01-D12	1	D	12
YDR356W		68	0.9265	195.088	-9.1778		389	0.9614	240.671	-8.7207		1.73204	3.85062		Edd01-H4	1	H	4
YOL021C		73	0.8493	211.119	-10.2868		399	0.9624	238.358	-9.3816		1.6874	4.4354		Edd02-A5	2	A	5
YBL023C		50	0.82	177.12	-7.7076		260	0.9346	241.551	-10.9567		1.63269	4.30676		Edd02-H3	2	H	3
YBR080C		39	0.7692	190.966	-16.6803		202	0.9158	233.353	-13.6618		1.62433	3.40246		Edd08-B4	8	B	4
YDR023W		49	0.8163	201.245	-15.0129		251	0.9482	227.223	-16.66		1.61741	5.21412		Edd04-B12	4	B	12
YDR016C		121	0.876	228.165	-13.1135		579	0.9465	241.371	-9.5099		1.55901	4.55597		Edd07-F8	7	F	8
YIL019W		103	0.932	212.754	-11.8947		473	0.9429	238.945	-11.7526		1.51682	4.28029		Edd06-A3	6	A	3
YMR079W		84	0.9048	223.357	-12.8929		386	0.9275	237.806	-8.6883		1.51577	3.16383		Edd08-H6	8	H	6
YGL001C		104	0.9231	222.029	-14.3452		477	0.9706	231.205	-11.1392		1.51565	3.89846		Edd05-G2	5	G	2
YGR095C		94	0.8723	213.575	-21.0543		411	0.9708	240.625	-11.6196		1.46715	4.15198		Edd06-E3	6	E	3
YDL140C		71	0.8592	204.906	-16.8552		302	0.9238	237.298	-13.3779		1.43707	3.27489		Edd01-E11	1	E	11
YIL106W		95	0.8737	206.242	-12.3726		394	0.9543	233.51	-8.8832		1.41454	3.61557		Edd05-H7	5	H	7
YOL094C		110	0.9091	221.612	-12.1033		452	0.9248	237.434	-10.0058		1.40636	3.59269		Edd05-F6	5	F	6
YGR156W		120	0.875	226.919	-15.7179		485	0.9629	233.054	-10.3392		1.39042	3.54809		Edd05-A6	5	A	6
YBL105C		87	0.908	214.18	-20.806		341	0.9413	234.8	-15.8978		1.35747	3.11954		Edd01-G12	1	G	12
YMR093W		61	0.8852	206.306	-16.3202		233	0.9485	227.994	-16.5123		1.32819	4.39756		Edd04-E1	4	E	1
YGR179C		150	0.8933	220.438	-17.0213		551	0.9583	229.903	-14.3431		1.29627	3.28468		Edd05-D1	5	D	1
YGR218W		59	0.8814	207.633	-13.2359		216	0.9769	233.499	-11.08		1.28555	2.97917		Edd01-E7	1	E	7
YPL255W		102	0.902	230.026	-18.8201		370	0.9541	233.557	-14.6001		1.28147	2.64879		Edd08-G11	8	G	11
YGL061C		90	0.8889	218.796	-20.0908		323	0.9257	229.603	-15.6168		1.26988	3.64244		Edd06-G12	6	G	12
YGL145W		108	0.9259	224.71	-17.7481		380	0.9447	236.167	-11.4568		1.25145	2.58279		Edd08-D10	8	D	10
YPR019W		89	0.8989	209.453	-15.0255		303	0.9439	237.627	-13.0447		1.21722	2.84579		Edd01-C4	1	C	4
YIL144W		109	0.9083	211.483	-15.0733		359	0.9526	238.099	-11.3556		1.18562	3.25546		Edd02-H10	2	H	10
YOL069W		198	0.9444	234.65	-13.4275		649	0.9831	234.438	-10.256		1.18367	2.96964		Edd05-A3	5	A	3
YPL243W		108	0.9074	210.506	-15.6598		322	0.9565	234.888	-13.1011		1.0863	3.94392		Edd03-D4	3	D	4
YFR037C		94	0.9255	209.613	-13.4241		277	0.9422	238.682	-11.8093		1.07374	3.90491		Edd03-F6	3	F	6
YDR062W		179	0.9218	230.41	-18.0822		507	0.9606	234.013	-14.1906		1.03752	2.11253		Edd08-E1	8	E	1
YJR007W		137	0.9635	227.954	-15.0988		374	0.9492	238.203	-11.1395		0.999672	2.94446		Edd06-E4	6	E	4
YGL130W		56	0.8929	199.631	-14.2616		150	0.9067	225.618	-13.3619		0.974229	3.39822		Edd04-B7	4	B	7
YMR168C		154	0.9481	206.747	-11.4392		407	0.9705	235.044	-13.7601		0.967842	3.57597		Edd03-A3	3	A	3
YPL126W		155	0.8839	222.89	-14.9994		397	0.9471	239.426	-10.6961		0.936596	2.66986		Edd02-D8	2	D	8
YKL154W		187	0.9144	236.348	-15.8629		472	0.9958	237.321	-10.9099		0.922653	2.93077		Edd09-F3	9	F	3
YDL111C		163	0.8037	229.597	-18.9881		407	0.973	238.711	-12.787		0.911401	2.71645		Edd06-F11	6	F	11
YDR460W		163	0.9202	234.969	-13.2098		402	0.9527	237.6	-9.7425		0.89907	2.1734		Edd05-F8	5	F	8
YHR069C		243	0.8477	235.343	-16.2869		592	0.9409	230.695	-13.8013		0.888026	2.1425		Edd05-F12	5	F	12
YER171W		150	0.9	223.038	-19.0233		365	0.9616	236.274	-13.0167		0.885353	2.54936		Edd02-F11	2	F	11
YLL034C		223	0.8924	227.299	-15.5453		526	0.9335	237.743	-12.7105		0.855554	2.47928		Edd02-G1	2	G	1
YKR083C		237	0.9072	240.439	-11.2352		549	0.9654	239.931	-8.3091		0.837648	2.26656		Edd07-H8	7	H	8
YKR068C		167	0.9461	227.611	-21.2131		383	0.9634	239.593	-16.8941		0.826679	2.23175		Edd07-B1	7	B	1
YGL011C		129	0.9302	217.545	-19.6462		296	0.9358	233.919	-13.1978		0.826198	2.49636		Edd06-G10	6	G	10
YLR272C		176	0.9375	229.153	-18.1517		392	0.9592	236.719	-14.5814		0.79766	2.02689		Edd01-G11	1	G	11
YIR010W		144	0.9653	210.914	-11.7309		317	0.9306	237.771	-12.4447		0.785318	3.00904		Edd03-E5	3	E	5
YER018C		126	0.9206	231.034	-15.7259		277	0.9495	237.468	-11.9942		0.783434	2.0945		Edd07-E3	7	E	3
YPL093W		140	0.8857	209.679	-12.3791		304	0.9309	235.923	-12.6842		0.771552	2.96628		Edd03-C5	3	C	5
YML031W		171	0.9123	227.433	-17.1314		365	0.9726	230.5	-13.943		0.755139	1.49178		Edd08-D2	8	D	2
YDL126C		148	0.8919	224.013	-12.3172		315	0.9619	239.383	-10.8837		0.751796	2.23529		Edd02-C7	2	C	7
YDL139C		250	0.892	238.095	-16.4018		530	0.9245	236.684	-14.016		0.749309	2.29775		Edd06-F12	6	F	12
YGL225W		324	0.963	234.773	-17.3895		665	0.9744	239.261	-15.1462		0.717464	2.18362		Edd09-F12	9	F	12
YML114C		142	0.8873	216.995	-15.8528		279	0.9283	228.937	-15.1435		0.671945	2.54477		Edd04-A2	4	A	2
YDL064W		152	0.875	232.077	-13.3155		296	0.9291	236.37	-9.1238		0.663294	1.71321		Edd07-D5	7	D	5
YOL130W		130	0.8923	233.939	-17.2119		251	0.9163	236.697	-13.4841		0.654232	1.26997		Edd08-E3	8	E	3
YGL233W		236	0.9661	238.254	-16.3993		448	0.9643	237.843	-9.6258		0.638963	1.2364		Edd08-G8	8	G	8
YBR254C		231	0.9394	245.032	-11.2906		430	0.9605	243.601	-9.2481		0.619371	1.82643		Edd09-G5	9	G	5
YDR449C		108	0.8889	220.778	-13.9847		196	0.9133	232.32	-12.6255		0.591856	2.31865		Edd04-H8	4	H	8
YMR059W		238	0.9412	236.511	-11.5596		429	0.9441	236.482	-10.626		0.587322	1.4721		Edd07-H2	7	H	2
YGR030C		243	0.9342	240.564	-11.9805		435	0.9356	238.965	-9.6732		0.580474	1.45036		Edd07-F5	7	F	5
YNL181W		286	0.986	238.028	-10.1013		506	0.9565	231.964	-10.4365		0.569029	1.25002		Edd05-B8	5	B	8
YMR208W		218	0.9358	232.416	-12.5345		384	0.9583	229.693	-10.6247		0.564172	1.23643		Edd05-C10	5	C	10
YDL092W		227	0.9163	238.101	-14.0325		398	0.9497	237.134	-11.892		0.559616	1.06198		Edd08-A3	8	A	3
YJR112W		234	0.9487	230.846	-17.9876		410	0.9707	238.286	-12.212		0.559008	1.38223		Edd07-D3	7	D	3
YOL010W		230	0.9696	234.058	-12.1323		400	0.955	232.753	-10.9116		0.551544	1.2011		Edd05-F3	5	F	3
YDL205C		296	0.902	241.938	-13.5595		507	0.9507	236.729	-9.7297		0.536749	1.15971		Edd05-G7	5	G	7
YHR172W		230	0.9174	225.942	-15.1678		392	0.9439	241.025	-9.888		0.531392	1.717		Edd02-F8	2	F	8
YOR319W		155	0.929	228.277	-16.4737		264	0.9508	232.317	-14.3275		0.529874	1.28977		Edd07-C11	7	C	11
YLL036C		156	0.9103	220.91	-20.265		265	0.9547	228.585	-19.9823		0.527251	2.13625		Edd04-B1	4	B	1
YLR347C		226	0.885	226.262	-19.0119		382	0.9136	234.456	-14.3884		0.523085	1.69747		Edd02-B12	2	B	12
YAL034W-A		201	0.9502	230.849	-11.6298		337	0.9377	240.224	-9.2326		0.514778	1.69194		Edd06-D5	6	D	5
YKR025W		134	0.8881	222.918	-14.7289		222	0.973	232.513	-10.342		0.501897	1.65867		Edd06-D10	6	D	10
YML093W		223	0.9372	227.507	-12.3659		369	0.9431	240.341	-10.2388		0.501857	1.64755		Edd02-E5	2	E	5
YGR195W		203	0.8966	232.752	-13.3991		334	0.9581	236.526	-9.7977		0.496011	1.64346		Edd06-B8	6	B	8
YDL108W		252	0.8929	237.399	-16.2162		404	0.9455	230.278	-13.834		0.470498	0.974352		Edd05-G11	5	G	11
YOR160W		274	0.9964	236.008	-10.4355		439	0.9636	239.608	-10.2069		0.470004	1.57265		Edd02-A8	2	A	8
YDL145C		311	0.9196	235.281	-13.8254		491	0.9695	238.631	-11.0139		0.455476	0.833057		Edd08-C6	8	C	6
YML092C		182	0.8956	230.17	-18.7675		285	0.9263	237.04	-16.6971		0.446506	1.51558		Edd06-D2	6	D	2
YDR331W		234	0.9615	242.073	-13.0795		364	0.9258	235.229	-9.7361		0.440312	0.799724		Edd08-G5	8	G	5
YNL258C		291	0.9313	228.868	-13.0254		448	0.9442	238.298	-10.1549		0.430269	1.47921		Edd02-B7	2	B	7
YGR253C		289	0.955	242.554	-12.062		443	0.9436	239.393	-9.5577		0.425944	1.46247		Edd06-H2	6	H	2
YOR261C		235	0.9277	239.34	-13.6629		358	0.9693	232.888	-10.8287		0.419491	0.831645		Edd05-D9	5	D	9
YDR021W		295	0.9322	236.545	-12.6852		449	0.9644	232.019	-11.8893		0.418888	0.82996		Edd05-D3	5	D	3
YDR299W		248	0.9153	222.933	-15.6231		372	0.9489	233.748	-16.2203		0.404126	1.78863		Edd04-A1	4	A	1
YLR045C		340	0.9382	236.529	-11.8081		507	0.9448	237.66	-10.289		0.398599	1.40474		Edd02-H1	2	H	1
YLR457C		364	0.9011	232.937	-13.3334		536	0.9478	230.086	-12.6248		0.386101	0.738228		Edd05-E11	5	E	11
YLL018C		251	0.9203	227.098	-16.4369		363	0.9284	233.38	-15.0881		0.367725	1.71198		Edd03-G1	3	G	1
YDL098C		316	0.8987	239.174	-16.4823		455	0.9231	233.741	-13.868		0.363591	0.762034		Edd07-A12	7	A	12
YPL242C		351	0.8803	226.649	-15.7872		505	0.9485	235.999	-13.9672		0.362905	1.17833		Edd01-E1	1	E	1
YNR035C		359	0.961	241.904	-11.1152		516	0.9438	235.121	-9.3429		0.361939	0.670628		Edd05-G4	5	G	4
YPR086W		349	0.937	242.752	-10.6252		499	0.9739	240.041	-9.1521		0.356675	0.655901		Edd05-E8	5	E	8
YFL034C-B		335	0.9612	240.423	-15.287		473	0.9767	232.403	-12.961		0.344096	0.620709		Edd05-H11	5	H	11
YDL030W		240	0.9208	224.774	-14.4877		338	0.9379	234.708	-13.7797		0.341203	1.61098		Edd04-A3	4	A	3
YIL068C		312	0.9327	237.123	-15.0677		438	0.9429	234.521	-12.5687		0.338296	0.57547		Edd08-F2	8	F	2
YGR128C		342	0.9386	231.749	-12.5189		478	0.9686	238.667	-10.6943		0.33397	1.25276		Edd02-F4	2	F	4
YLR060W		291	0.9588	228.731	-12.6192		406	0.9778	237.901	-12.6664		0.332059	1.6012		Edd03-A4	3	A	4
YKL024C		354	0.9435	238.094	-16.578		491	0.9633	233.504	-14.3651		0.326361	0.643875		Edd07-D1	7	D	1
YGR175C		246	0.9268	238.741	-11.4636		339	0.9204	234.698	-9.7645		0.319557	0.534278		Edd08-C8	8	C	8
YOL022C		202	0.9257	233.144	-10.7035		277	0.9675	229.034	-10.2852		0.314415	0.537668		Edd05-B7	5	B	7
YMR061W		207	0.9517	224.475	-13.7789		283	0.9611	235.912	-11.4847		0.311436	1.53714		Edd03-F8	3	F	8
YNR017W		361	0.9446	239.548	-13.1828		493	0.9412	238.49	-11.4906		0.310891	0.703165		Edd09-G2	9	G	2
YDL235C		383	0.9634	240.5	-13.8415		523	0.9751	237.752	-11.8597		0.310849	0.594645		Edd07-E2	7	E	2
YBR160W		244	0.9057	240.388	-13.2936		333	0.9339	237.361	-10.2394		0.309883	1.16268		Edd06-C9	6	C	9
YDL008W		414	0.9903	241.544	-13.5778		561	0.9715	237.91	-11.9901		0.303223	0.570443		Edd07-F2	7	F	2
YMR117C		208	0.9615	230.806	-13.8812		282	0.9255	236.047	-9.7992		0.303113	0.570092		Edd07-B6	7	B	6
YJR068W		324	0.9321	237.685	-11.692		439	0.9476	232.969	-10.5147		0.30295	0.505589		Edd05-G9	5	G	9
YDL193W		496	0.9516	236.346	-14.5267		666	0.9625	228.689	-14.495		0.2942	0.48111		Edd05-E1	5	E	1
YNR046W		248	0.9234	240.397	-12.941		332	0.9277	233.705	-9.8191		0.29069	0.47082		Edd08-A8	8	A	8
YNL149C		368	0.9511	238.106	-13.8418		492	0.9451	235.738	-10.6423		0.289713	0.468672		Edd08-A10	8	A	10
YPR182W		283	0.9717	242.272	-12.4842		377	0.9576	240.858	-9.535		0.28592	0.515527		Edd07-G8	7	G	8
YJR006W		232	0.9698	223.963	-15.2674		309	0.932	231.776	-14.3167		0.285534	1.4538		Edd04-A9	4	A	9
YOR174W		185	0.9459	235.737	-19.7194		245	0.9224	233.962	-15.3272		0.279585	1.08441		Edd06-C2	6	C	2
YKL059C		373	0.9517	239.014	-13.5757		492	0.9776	230.9	-12.8196		0.276253	0.430899		Edd05-B3	5	B	3
YPR180W		357	0.9384	241.717	-10.4059		469	0.9446	236.802	-9.8711		0.2722	0.419558		Edd05-F5	5	F	5
YJL097W		423	0.9669	243.121	-11.6409		554	0.9513	239.432	-10.9644		0.269235	0.551481		Edd09-G3	9	G	3
YFL029C		366	0.9426	240.402	-9.419		477	0.9602	232.786	-8.3335		0.264249	0.397314		Edd05-H4	5	H	4
YBR193C		229	0.9432	237.573	-13.701		298	0.953	237.15	-11.3686		0.262364	0.440767		Edd07-D9	7	D	9
YDR324C		269	0.9777	232.767	-12.7857		348	0.9713	238.666	-9.9438		0.25665	1.07094		Edd02-G6	2	G	6
YBR265W		335	0.9493	240.298	-11.1753		433	0.97	237.974	-10.1218		0.255933	0.503047		Edd09-E8	9	E	8
YIL004C		421	0.9359	240.045	-14.6249		544	0.9853	237.214	-12.9483		0.25578	0.50249		Edd09-F1	9	F	1
YLR141W		468	0.9551	237.637	-13.4472		604	0.9536	230.774	-12.7637		0.254626	0.37039		Edd05-E2	5	E	2
YDR308C		331	0.9577	240.84	-11.3921		427	0.9321	238.363	-9.4044		0.253988	0.414184		Edd07-G6	7	G	6
YPL151C		408	0.9632	240.754	-15.7543		526	0.9354	236.271	-15.2408		0.253485	0.3672		Edd05-C1	5	C	1
YKL165C		438	0.9452	238.37	-16.4463		564	0.9663	234.395	-14.3337		0.252326	0.386489		Edd08-D1	8	D	1
YER013W		324	0.9537	231.214	-13.307		416	0.9471	238.06	-11.5879		0.249261	0.956522		Edd01-F3	1	F	3
YPL011C		301	0.9302	238.426	-11.828		385	0.9299	232.242	-11.0641		0.24541	0.344607		Edd05-D4	5	D	4
YLR105C		373	0.9544	238.186	-12.7768		477	0.956	231.947	-12.3849		0.245355	0.344452		Edd05-F11	5	F	11
YOL139C		357	0.958	238.348	-13.3306		456	0.9452	237.378	-11.0234		0.24415	0.382961		Edd07-C4	7	C	4
YDR531W		516	0.9554	239.915	-14.1627		656	0.9558	232.351	-13.6239		0.239641	0.328466		Edd05-H12	5	H	12
YLR145W		318	0.9497	239.087	-14.3014		403	0.9429	234.306	-11.8693		0.236224	0.357804		Edd07-D11	7	D	11
YOR077W		394	0.9492	237.691	-15.9796		499	0.9319	235.711	-14.334		0.235722	0.356213		Edd07-C2	7	C	2
YHR170W		206	0.932	224.691	-14.0941		261	0.908	229.534	-14.799		0.235626	1.3129		Edd04-C11	4	C	11
YMR260C		323	0.9536	236.973	-15.8922		409	0.9829	234.187	-14.4231		0.235414	0.355233		Edd07-F12	7	F	12
YNL232W		320	0.9406	235.29	-14.7665		405	0.9358	231.645	-10.6934		0.234912	0.969021		Edd06-A11	6	A	11
YHR085W		421	0.9667	238.509	-13.9302		532	0.9417	230.896	-13.8482		0.233516	0.31133		Edd05-E12	5	E	12
YNL282W		283	0.9788	239.186	-17.2616		357	0.9552	230.892	-13.3527		0.231559	0.342998		Edd07-E12	7	E	12
YJR017C		357	0.9356	243.324	-10.8868		448	0.9442	239.715	-8.7931		0.22649	0.326911		Edd07-E6	7	E	6
YGR186W		220	0.9455	234.689	-12.8445		275	0.9309	239.692	-11.1684		0.222238	0.990016		Edd02-D5	2	D	5
YDR478W		286	0.951	239.054	-14.7688		357	0.9608	234.474	-12.3166		0.221051	0.309649		Edd07-E11	7	E	11
YPR187W		363	0.9532	239.849	-12.7907		453	0.9338	237.261	-11.0621		0.220943	0.309308		Edd07-A9	7	A	9
YLR127C		376	0.9415	235.95	-11.2093		469	0.9574	240.21	-9.8986		0.220488	0.985899		Edd02-G4	2	G	4
YIR015W		304	0.9079	238.314	-13.9741		379	0.9551	235.699	-12.051		0.219859	0.305868		Edd07-G10	7	G	10
YGL018C		353	0.9717	240.952	-11.9699		439	0.9271	238.424	-9.915		0.217478	0.298309		Edd07-C5	7	C	5
YNL113W		296	0.9358	238.221	-15.7172		368	0.9538	236.059	-13.2508		0.217065	0.296998		Edd07-G11	7	G	11
YKL013C		367	0.9455	240.531	-13.2734		456	0.9649	238.503	-10.2967		0.2166	0.295525		Edd07-D6	7	D	6
YGR074W		372	0.9651	241.464	-12.4162		462	0.9481	242.157	-10.3346		0.216149	0.294091		Edd07-F3	7	F	3
YKL006C-A		474	0.9768	242.6	-11.7338		586	0.9659	238.056	-10.4019		0.21171	0.342016		Edd09-F9	9	F	9
YBR070C		478	0.9561	239.483	-14.8292		589	0.9559	234.134	-12.8167		0.208422	0.330043		Edd09-E2	9	E	2
YGR024C		306	0.9248	238.686	-12.8906		376	0.9707	236.171	-10.4807		0.205397	0.259969		Edd07-C9	7	C	9
YPL209C		355	0.969	239.568	-11.408		436	0.9839	230.694	-11.2495		0.205002	0.231555		Edd05-G3	5	G	3
YGR158C		312	0.9487	235.376	-15.4907		383	0.9321	234.343	-14.11		0.204439	0.890308		Edd06-E1	6	E	1
YPL094C		459	0.9673	240.82	-14.2598		563	0.9361	237.875	-13.0328		0.203828	0.313315		Edd09-F11	9	F	11
YPL043W		174	0.9368	223.412	-15.6501		213	0.9484	230.764	-16.0441		0.20119	1.19471		Edd03-F1	3	F	1
YGL091C		420	0.9429	239.598	-10.5753		513	0.9454	232.908	-9.592		0.19959	0.216413		Edd05-H9	5	H	9
YJR022W		339	0.9174	240.383	-11.3673		414	0.9686	237.338	-9.3672		0.199333	0.240722		Edd07-H9	7	H	9
YBR211C		421	0.9691	243.158	-10.3406		512	0.9629	234.879	-9.0119		0.195271	0.204327		Edd05-G5	5	G	5
YGL068W		210	0.9238	236.868	-15.2205		255	0.9569	236.507	-12.8085		0.193319	0.221637		Edd07-C8	7	C	8
YDR454C		366	0.9208	240.593	-12.7565		443	0.93	238.582	-11.0077		0.190463	0.212571		Edd07-D10	7	D	10
YDL058W		363	0.9449	242.326	-9.4522		439	0.9818	238.902	-7.8236		0.189621	0.209899		Edd07-H5	7	H	5
YPR107C		311	0.9003	236.635	-16.1222		376	0.9335	233.668	-14.2399		0.189242	0.208696		Edd07-C12	7	C	12
YCL059C		446	0.9462	238.505	-14.0281		539	0.9852	231.095	-13.0342		0.189011	0.186813		Edd05-F1	5	F	1
YGR251W		321	0.9533	240.683	-11.8397		387	0.9742	237.806	-9.7635		0.186454	0.199847		Edd07-E5	7	E	5
YBL026W		269	0.9405	242.824	-11.1986		324	0.9414	238.382	-9.5114		0.185403	0.196513		Edd07-H7	7	H	7
YAL032C		569	0.9772	239.47	-14.2564		685	0.9489	232.736	-12.6949		0.185241	0.176268		Edd05-A1	5	A	1
YPL233W		353	0.9547	240.179	-15.1197		425	0.9529	236.297	-12.0101		0.185142	0.195685		Edd07-A2	7	A	2
YKL019W		382	0.9476	238.885	-12.0524		459	0.9455	232.582	-11.5946		0.183192	0.170533		Edd05-F10	5	F	10
YDR177W		393	0.9695	241.042	-13.8771		472	0.9894	236.288	-11.3889		0.182744	0.188075		Edd07-C10	7	C	10
YBR109C		350	0.94	239.771	-15.2686		420	0.9619	235.478	-12.0409		0.181847	0.231558		Edd08-A11	8	A	11
YJL143W		453	0.9272	241.8	-11.6061		543	0.9558	239.215	-10.3223		0.180852	0.229653		Edd09-E9	9	E	9
YLR298C		343	0.9446	241.743	-11.2399		411	0.9586	238.53	-9.4272		0.180382	0.180576		Edd07-B5	7	B	5
YMR200W		446	0.9395	243.011	-10.4577		534	0.9401	240.423	-9.5046		0.179708	0.225488		Edd09-F8	9	F	8
YOR057W		467	0.9636	240.543	-10.3702		559	0.9642	232.118	-10.3062		0.179468	0.160117		Edd05-B5	5	B	5
YKL042W		285	0.8947	232.837	-11.5665		341	0.956	233.217	-10.856		0.178819	0.824128		Edd06-A4	6	A	4
YHR042W		352	0.9318	233.908	-14.797		421	0.9264	221.91	-11.8074		0.178537	0.224284		Edd08-C12	8	C	12
YDL212W		486	0.9527	239.715	-15.1624		579	0.9655	235.762	-13.8632		0.174764	0.207485		Edd09-E12	9	E	12
YOL077C		393	0.9669	235.263	-14.9301		467	0.9486	234.787	-12.5249		0.172117	0.806817		Edd06-A12	6	A	12
YMR047C		358	0.9413	241.298	-13.2233		425	0.9341	236.805	-11.7113		0.171117	0.207972		Edd08-F3	8	F	3
YNR054C		311	0.9068	238.029	-15.3559		369	0.9485	234.82	-15.4006		0.1705	0.135024		Edd05-G12	5	G	12
YML064C		410	0.9463	242.168	-11.3747		486	0.9856	237.939	-9.6697		0.169671	0.188939		Edd09-E7	9	E	7
YIR006C		401	0.9726	242.366	-11.2153		475	0.9768	238.869	-9.1999		0.168966	0.203243		Edd08-F8	8	F	8
YLR208W		446	0.9327	242.889	-10.3152		528	0.9356	241.287	-9.1532		0.16843	0.18442		Edd09-F7	9	F	7
YJL091C		422	0.9573	240.939	-12.895		498	0.9538	237.276	-10.7053		0.165234	0.19504		Edd08-G3	8	G	3
YDR373W		325	0.96	243.004	-13.1618		381	0.9344	236.651	-10.6041		0.158523	0.180288		Edd08-H9	8	H	9
YGL155W		460	0.9696	241.123	-10.3686		539	0.9592	236.213	-10.3156		0.158171	0.100531		Edd05-E4	5	E	4
YPR056W		316	0.9684	242.223	-12.7583		370	0.9514	234.355	-11.869		0.1573	0.098095		Edd05-E3	5	E	3
YBR011C		295	0.8915	239.038	-11.5384		345	0.9391	237.087	-8.6527		0.156079	0.76539		Edd06-D6	6	D	6
YIR022W		427	0.9461	242.546	-10.8439		499	0.9439	238.327	-9.6359		0.155485	0.137284		Edd09-F5	9	F	5
YGR060W		412	0.9515	241.677	-10.9544		481	0.9667	240.515	-9.3361		0.154497	0.133685		Edd09-E5	9	E	5
YER104W		392	0.926	240.524	-10.3999		457	0.9519	237.109	-8.8021		0.15306	0.0938629		Edd07-A5	7	A	5
YOR340C		456	0.9539	241.519	-9.6239		531	0.9718	237.653	-9.1558		0.15196	0.0831543		Edd05-G8	5	G	8
YBL040C		457	0.9606	242.896	-10.904		532	0.9511	237.942	-8.8922		0.151652	0.165184		Edd08-H3	8	H	3
YOR098C		385	0.9584	242.323	-11.1961		448	0.9308	238.837	-10.0297		0.151186	0.164158		Edd08-E5	8	E	5
YGL073W		365	0.9644	233.441	-10.7099		424	0.941	240.575	-9.4306		0.149456	0.818865		Edd02-F7	2	F	7
YHR101C		435	0.9793	241.293	-10.4287		505	0.9584	238.451	-9.1207		0.148894	0.113286		Edd09-E6	9	E	6
YCL031C		325	0.9692	239.206	-11.1806		377	0.9655	241.002	-8.8767		0.147997	0.744512		Edd06-E6	6	E	6
YJL050W		301	0.9601	235.768	-13.0185		349	0.9427	234.674	-11.5085		0.147506	0.757916		Edd01-A10	1	A	10
YOR075W		367	0.9673	240.186	-12.1464		424	0.9599	235.841	-10.271		0.144006	0.148377		Edd08-H1	8	H	1
YBL004W		420	0.9643	241.697	-12.1404		485	0.9608	237.566	-10.2004		0.143576	0.0637639		Edd07-H10	7	H	10
YJL011C		227	0.9207	239.664	-11.4604		262	0.9771	236.944	-10.464		0.142808	0.145744		Edd08-A5	8	A	5
YLR196W		299	0.9298	232.013	-12.0564		345	0.9565	238.601	-11.9559		0.142656	1.0129		Edd03-F5	3	F	5
YJL061W		346	0.9364	238.472	-17.1669		398	0.9673	234.09	-14.7526		0.139637	0.138771		Edd08-F12	8	F	12
YPL076W		473	0.9641	239.795	-16.8251		544	0.9669	235.064	-14.696		0.139578	0.138643		Edd08-H12	8	H	12
YFR002W		313	0.9073	241.527	-12.9092		360	0.95	235.535	-11.6584		0.139485	0.138438		Edd08-C4	8	C	4
YGL075C		467	0.9443	241.51	-11.2113		536	0.9739	238.713	-9.5467		0.13753	0.0719039		Edd09-F6	9	F	6
YMR113W		459	0.939	238.168	-14.7384		523	0.9465	230.941	-13.8508		0.130265	0.0224568		Edd05-C2	5	C	2
YLR316C		382	0.9188	239.299	-11.9287		435	0.9678	230.083	-11.8183		0.129607	0.020616		Edd05-G10	5	G	10
YOL102C		456	0.9539	241.283	-11.3923		518	0.9286	237.883	-9.7191		0.12722	0.0118565		Edd07-A4	7	A	4
YDR235W		320	0.95	228.262	-18.6812		363	0.9697	235.37	-15.9415		0.125713	0.960275		Edd03-H12	3	H	12
YLR175W		338	0.9645	235.719	-9.5227		383	0.9243	239.697	-9.0402		0.124642	0.95695		Edd03-H5	3	H	5
YDR437W		370	0.9757	239.372	-16.5779		419	0.9737	233.224	-14.7589		0.124053	0.00180264		Edd07-G12	7	G	12
YPL010W		441	0.9546	241.682	-11.1061		499	0.9519	239.471	-10.0275		0.123298	0.0200824		Edd09-E4	9	E	4
YDR201W		366	0.9617	239.515	-13.5612		414	0.9444	234.987	-11.9336		0.122917	-0.00180264		Edd07-F10	7	F	10
YBL074C		429	0.9907	241.625	-9.7692		485	0.9608	236.454	-9.5193		0.122423	0.000517202		Edd05-E5	5	E	5
YKR062W		422	0.9431	237.46	-13.675		477	0.9665	228.394	-12.8989		0.122239	0		Edd05-D12	5	D	12
YNR043W		488	0.957	240.809	-10.527		551	0.9528	233.812	-10.1789		0.121186	-0.00294605		Edd05-C4	5	C	4
YDL209C		389	0.9254	242.385	-9.0802		439	0.9431	234.297	-8.9069		0.120628	-0.00450601		Edd05-F7	5	F	7
YHR190W		319	0.906	238.654	-16.9535		360	0.9583	236.082	-15.6918		0.120557	0.0968299		Edd08-E12	8	E	12
YIL083C		467	0.9786	241.826	-10.3242		526	0.9411	236.861	-9.7725		0.118732	-0.00980985		Edd05-F4	5	F	4
YDR267C		487	0.9446	238.907	-13.2916		548	0.9599	230.946	-12.737		0.117783	-0.0124656		Edd05-F2	5	F	2
YDR472W		383	0.9582	240.258	-13.9499		431	0.9513	239.341	-12.329		0.117783	0		Edd09-F2	9	F	2
YNR026C		321	0.9564	238.139	-14.7776		361	0.9723	232.137	-12.9827		0.117093	0.0892146		Edd08-E11	8	E	11
YFR051C		324	0.9352	242.779	-13.1577		364	0.9341	238.215	-10.6157		0.116072	0.0869713		Edd08-F7	8	F	7
YOL149W		392	0.9286	241.091	-14.2592		440	0.9727	237.57	-11.8843		0.115235	-0.0261814		Edd07-C3	7	C	3
YLR066W		427	0.9625	240.126	-11.4878		479	0.952	236.267	-9.8291		0.114663	-0.0113613		Edd09-F4	9	F	4
YGL055W		307	0.9251	240.362	-13.442		344	0.9477	237.288	-10.9659		0.113445	0.0811953		Edd08-E9	8	E	9
YJR057W		378	0.9233	243.024	-11.4891		423	0.9551	239.817	-9.6146		0.112197	-0.0358232		Edd07-E8	7	E	8
YBR002C		378	0.9312	238.038	-17.8599		423	0.9456	231.029	-15.7222		0.112197	0.0784533		Edd08-G12	8	G	12
YDL165W		261	0.9425	238.306	-13.4326		292	0.9281	233.69	-11.9702		0.111828	-0.0369948		Edd07-B9	7	B	9
YHR083W		481	0.9501	238.637	-12.4607		538	0.9796	231.83	-11.2264		0.111771	-0.0292846		Edd05-D11	5	D	11
YBR252W		388	0.9665	239.43	-14.5533		434	0.9562	234.467	-12.8991		0.111767	-0.0371897		Edd07-F1	7	F	1
YDL208W		373	0.9517	239.617	-11.7041		417	0.9856	237.467	-9.8161		0.111226	-0.0389069		Edd07-B8	7	B	8
YML105C		443	0.9503	239.587	-14.0276		494	0.9534	239.275	-12.3088		0.108733	0.643091		Edd06-F1	6	F	1
YJL041W		340	0.9235	239.294	-13.3339		379	0.9578	235.106	-11.3758		0.108289	0.0698616		Edd08-D9	8	D	9
YIR012W		410	0.9585	239.694	-10.0871		457	0.9497	233.912	-9.3375		0.108276	-0.0390642		Edd05-C7	5	C	7
YIL051C		490	0.9653	242.134	-11.6986		546	0.9689	237.339	-10.727		0.108005	0.0692371		Edd08-A4	8	A	4
YKL004W		430	0.9326	241.66	-10.3153		478	0.9393	237.673	-8.8358		0.105593	0.0639346		Edd08-H4	8	H	4
YDR302W		377	0.9602	242.23	-15.8326		419	0.957	233.533	-13.9392		0.105361	-0.0575212		Edd07-B12	7	B	12
YLR438C-A		349	0.9513	240.241	-12.3848		387	0.969	238.213	-10.9863		0.103072	-0.0647838		Edd07-G4	7	G	4
YKL060C		540	0.9426	239.757	-10.8028		598	0.9548	233.908	-9.5755		0.101842	-0.0570642		Edd05-H2	5	H	2
YDR086C		475	0.9579	239.772	-12.5926		525	0.9676	236.465	-11.2145		0.0998834	-0.0651781		Edd09-E3	9	E	3
YNL290W		374	0.9198	238.333	-12.8472		413	0.9322	234.14	-11.4812		0.0989399	-0.0651843		Edd05-E10	5	E	10
YDR412W		288	0.9444	238.868	-17.2361		318	0.978	234.134	-16.6511		0.0987644	-0.0784555		Edd07-C1	7	C	1
YJL125C		481	0.9418	238.089	-10.928		531	0.9548	230.36	-10.7308		0.0986994	-0.0658574		Edd05-A10	5	A	10
YFL045C		563	0.952	240.516	-13.7442		620	0.9823	238.183	-11.8989		0.0962768	-0.0783106		Edd09-G1	9	G	1
YDR189W		420	0.9262	241.246	-12.8841		462	0.9654	236.299	-10.5091		0.0950942	0.040857		Edd08-E8	8	E	8
YPR168W		372	0.957	239.462	-12.8684		409	0.9731	236.673	-11.2441		0.0945787	-0.0917397		Edd07-G3	7	G	3
YNL131W		392	0.9388	243.327	-11.2946		430	0.9512	242.175	-10.2641		0.0922985	-0.0927969		Edd09-G6	9	G	6
YBR253W		320	0.9188	238.279	-17.0323		351	0.9288	233.241	-14.6546		0.0921901	0.034473		Edd08-A12	8	A	12
YOR236W		365	0.9616	241.332	-11.8978		400	0.9275	237.33	-9.8153		0.0913281	-0.102056		Edd07-D8	7	D	8
YOR254C		412	0.9466	241.347	-13.4024		451	0.9268	235.946	-12.182		0.0902346	0.0301744		Edd08-G2	8	G	2
YOR244W		470	0.9617	238.387	-13.6619		514	0.9358	230.163	-13.6881		0.0893088	-0.0921302		Edd05-B2	5	B	2
YPR143W		435	0.9816	238.338	-13.281		475	0.9305	238.609	-12.4571		0.0877756	0.588956		Edd06-E2	6	E	2
YGR048W		436	0.9633	240.968	-10.3886		476	0.9601	235.033	-10.1466		0.0875833	-0.0969577		Edd05-E9	5	E	9
YEL002C		430	0.9744	237.563	-16.6552		469	0.9787	232.317	-15.6799		0.0866246	0.0222388		Edd08-C1	8	C	1
YDR404C		357	0.972	236.971	-12.1699		389	0.9589	234.543	-11.1249		0.0856138	-0.120192		Edd07-B10	7	B	10
YKL192C		114	0.9035	237.064	-16.002		124	0.9516	236.591	-13.8967		0.0833816	-0.127276		Edd07-F7	7	F	7
YPR137W		337	0.9347	229.548	-14.6643		366	0.9645	234.851	-14.6978		0.082316	0.825482		Edd03-D3	3	D	3
YLR100W		477	0.9916	241.156	-9.6007		518	0.9305	235.596	-9.2689		0.0822932	-0.111758		Edd05-D6	5	D	6
YPL082C		280	0.9107	234.13	-12.4934		304	0.9178	240.175	-10.3876		0.0819571	0.629977		Edd01-F8	1	F	8
YMR296C		343	0.9679	237.825	-14.9159		372	0.9489	232.83	-13.0886		0.0809368	0.00973567		Edd08-B11	8	B	11
YOR143C		471	0.9469	242.286	-9.5084		510	0.9471	235.571	-9.4922		0.0793906	-0.119879		Edd05-G6	5	G	6
YIR011C		453	0.9647	241.241	-11.0009		490	0.9633	234.01	-10.4341		0.0783469	-0.122799		Edd05-D10	5	D	10
YGL022W		401	0.9626	243.481	-10.6481		433	0.9492	239.46	-9.5664		0.0765924	0.000185881		Edd08-E6	8	E	6
YJL054W		326	0.9663	236.567	-16.1361		352	0.9631	229.683	-14.4855		0.0765079	0		Edd08-D12	8	D	12
YBR110W		342	0.9415	238.713	-16.2301		369	0.9702	231.118	-14.9738		0.0757726	-0.00161642		Edd08-B12	8	B	12
YBR247C		246	0.9228	226.802	-12.9822		265	0.9472	232.2	-12.6477		0.074108	0.856879		Edd04-D9	4	D	9
YOL135C		389	0.946	239.184	-13.6746		419	0.9308	236.876	-11.4574		0.074108	-0.156709		Edd07-B3	7	B	3
YGR065C		325	0.9631	238.671	-13.6028		350	0.9486	232.929	-11.2189		0.0738888	-0.00575725		Edd08-B9	8	B	9
YPL124W		395	0.9443	237.446	-14.3158		425	0.9576	236.838	-12.0939		0.0730251	0.550854		Edd06-F10	6	F	10
YDL055C		464	0.9784	241.359	-9.9643		498	0.9498	235.71	-9.2973		0.0705687	-0.144561		Edd05-D7	5	D	7
YBR087W		465	0.9849	241.411	-8.6537		499	0.988	232.935	-8.38		0.0704225	-0.14497		Edd05-H3	5	H	3
YDR498C		413	0.9782	240.674	-13.1281		443	0.9323	237.766	-10.916		0.0699586	-0.0143968		Edd08-H10	8	H	10
YNL007C		437	0.9199	238.753	-13.4188		468	0.9615	230.05	-12.94		0.0683839	-0.150674		Edd05-G1	5	G	1
YFL017C		397	0.9521	242.651	-9.703		425	0.9553	239.572	-7.6842		0.0679873	-0.176134		Edd07-H6	7	H	6
YPR183W		430	0.9535	243.232	-10.3447		460	0.9587	239.161	-8.1147		0.06729	-0.0202631		Edd08-H7	8	H	7
YBR123C		379	0.9525	230.164	-14.1488		405	0.958	235.299	-12.8276		0.0661819	0.775369		Edd03-C4	3	C	4
YDR527W		482	0.9502	238.929	-12.2769		515	0.9612	228.982	-11.3902		0.0660901	-0.157091		Edd05-C11	5	C	11
YKL195W		432	0.9583	237.866	-16.6668		461	0.9544	230.397	-17.0103		0.0648272	-0.160624		Edd05-B1	5	B	1
YDR041W		378	0.9524	239.838	-14.9257		403	0.9702	234.906	-13.6841		0.0638787	-0.189174		Edd07-D2	7	D	2
YMR213W		367	0.9455	226.714	-18.0978		391	0.9514	231.864	-18.2978		0.0631789	0.766041		Edd03-C1	3	C	1
YDR397C		440	0.9318	240.284	-14.1714		468	0.9551	234.504	-11.4576		0.0615579	-0.196539		Edd07-A11	7	A	11
YKL193C		473	0.9873	241.485	-9.296		503	0.9563	234.147	-9.0303		0.0613689	-0.1703		Edd05-H8	5	H	8
YER036C		359	0.9526	227.005	-17.6202		381	0.9528	231.037	-16.3543		0.0593166	0.754045		Edd03-D1	3	D	1
YPR025C		461	0.9479	240.411	-9.6307		489	0.9652	231.085	-8.7925		0.0588405	-0.177374		Edd05-A7	5	A	7
YFL017W-A		396	0.952	242.959	-11.6372		420	0.9595	239.031	-10.3201		0.0586966	-0.20562		Edd07-G9	7	G	9
YPL085W		370	0.9216	237.64	-10.8799		392	0.9184	238.56	-9.4755		0.0576075	0.582451		Edd01-F6	1	F	6
YER159C		355	0.9803	240.21	-14.4201		375	0.9467	234.685	-12.16		0.0546584	-0.218436		Edd07-F11	7	F	11
YAL038W		162	0.9506	219.671	-14.3788		171	0.9298	227.78	-13.9135		0.0537443	0.799385		Edd04-E3	4	E	3
YOR176W		501	0.9621	240.297	-12.7702		528	0.9356	235.756	-11.7107		0.0523883	-0.238122		Edd09-E10	9	E	10
YDR238C		411	0.9611	240.259	-12.2989		433	0.94	238.276	-10.5345		0.0520212	-0.0538273		Edd08-C7	8	C	7
YKR071C		432	0.9537	240.834	-9.4323		455	0.9341	235.51	-8.9701		0.0517551	-0.197197		Edd05-E6	5	E	6
YDR236C		358	0.9553	241.598	-11.3639		376	0.9548	238.741	-9.4926		0.0489228	-0.23664		Edd07-E7	7	E	7
YDL015C		405	0.9383	241.361	-12.7504		424	0.934	237.654	-11.8524		0.045736	-0.262345		Edd09-F10	9	F	10
YOR224C		345	0.9507	240.126	-11.2306		361	0.9668	238.075	-9.7509		0.0452054	-0.248437		Edd07-G5	7	G	5
YLR153C		222	0.9144	230.716	-8.6972		232	0.9483	234.987	-9.92		0.0438667	0.706057		Edd03-A7	3	A	7
YGR082W		407	0.9238	241.853	-12.1844		425	0.9341	237.41	-10.6983		0.0431722	-0.271681		Edd09-G4	9	G	4
YOR262W		433	0.9538	242.875	-9.4314		452	0.9558	236.111	-9.5008		0.0428476	-0.222118		Edd05-E7	5	E	7
YDR044W		458	0.9585	239.202	-11.0719		478	0.954	232.806	-10.3841		0.0426504	-0.22267		Edd05-H1	5	H	1
YJL085W		416	0.9519	239.963	-13.8719		434	0.9677	235.405	-12.6767		0.0422598	-0.075285		Edd08-D3	8	D	3
YPL211W		197	0.9036	239.078	-15.1792		205	0.9561	236.907	-13.8657		0.0396091	-0.266199		Edd07-E10	7	E	10
YIL063C		426	0.9484	240.045	-11.227		443	0.9661	231.418	-10.8957		0.0390405	-0.23277		Edd05-H10	5	H	10
YER157W		351	0.9345	240.753	-13.9118		363	0.9669	235.277	-12.388		0.0335227	-0.0944912		Edd08-F10	8	F	10
YJR067C		331	0.9668	239.935	-17.8594		342	0.9269	237.296	-15.9122		0.0325955	-0.288458		Edd07-H12	7	H	12
YDR376W		331	0.9456	239.368	-14.2512		342	0.9415	236.264	-12.028		0.0325955	-0.0965294		Edd08-E10	8	E	10
YDR224C		336	0.9405	244.457	-10.3947		347	0.9654	239.862	-9.4186		0.0321195	-0.289969		Edd07-G7	7	G	7
YDL120W		347	0.9683	239.556	-12.8838		358	0.9358	236.758	-10.0543		0.0311199	-0.293141		Edd07-C7	7	C	7
YDR240C		289	0.9204	229.136	-13.6674		298	0.9597	232.914	-11.9026		0.0305627	0.733936		Edd04-D7	4	D	7
YMR281W		496	0.9456	241.685	-10.8929		511	0.9472	238.399	-8.9232		0.0297346	0.439031		Edd06-G6	6	G	6
YDR381W		304	0.9441	224.545	-18.2405		313	0.9329	229.449	-17.534		0.0290812	0.729753		Edd04-C2	4	C	2
YGL008C		406	0.9483	239.372	-14.3301		418	0.9258	234.234	-13.0333		0.0290577	-0.104306		Edd08-D11	8	D	11
YDR328C		419	0.9594	240.775	-10.8105		430	0.9558	237.327	-9.2059		0.0258534	-0.309856		Edd07-B7	7	B	7
YNL310C		445	0.9393	241.715	-10.0349		456	0.9693	237.626	-8.2377		0.0243644	-0.314581		Edd07-A7	7	A	7
YJR042W		416	0.9567	241.45	-12.1581		426	0.9484	237.275	-10.6477		0.0236978	-0.116089		Edd08-F4	8	F	4
YGL040C		458	0.9563	240.635	-12.075		469	0.9851	239.736	-8.9941		0.0236825	0.423398		Edd06-A6	6	A	6
YAL033W		469	0.9851	239.258	-14.4599		480	0.9375	236.996	-12.511		0.0231346	0.421982		Edd06-H11	6	H	11
YKR081C		438	0.9384	241.066	-10.2526		448	0.9621	234.014	-9.7634		0.0225235	-0.278981		Edd05-D8	5	D	8
YMR240C		482	0.9564	238.788	-13.1678		492	0.9533	230.396	-10.7805		0.0204925	-0.284663		Edd05-A11	5	A	11
YOR148C		341	0.9326	241.458	-12.4513		348	0.9425	236.444	-10.5582		0.0202612	-0.327604		Edd07-E9	7	E	9
YBR167C		390	0.9462	241.903	-11.8917		398	0.9447	237.089	-10.5971		0.0202539	-0.327627		Edd07-F4	7	F	4
YPR035W		354	0.9463	240.397	-12.3165		361	0.9252	234.752	-11.5942		0.0195264	-0.287366		Edd05-D5	5	D	5
YDR434W		254	0.9094	226.861	-16.9113		259	0.9266	231.136	-14.6733		0.0194181	0.702471		Edd04-A11	4	A	11
YOR329C		408	0.9289	238.909	-15.1258		416	0.9303	232.804	-13.8135		0.0193711	-0.1256		Edd08-B2	8	B	2
YLR249W		316	0.962	230.508	-17.3032		322	0.9441	233.783	-14.7739		0.0187505	0.50661		Edd01-B2	1	B	2
YKL028W		354	0.935	236.519	-10.0355		360	0.9611	239.983	-9.0187		0.0167602	0.621862		Edd03-H7	3	H	7
YHR074W		329	0.921	233.451	-12.1605		334	0.9581	236.495	-11.1221		0.0150379	0.502776		Edd02-B5	2	B	5
YDL087C		350	0.9171	239.255	-13.9092		355	0.893	234.749	-12.1905		0.0141445	0.39876		Edd06-G1	6	G	1
YDR510W		412	0.9612	241.142	-9.4971		417	0.9784	237.397	-8.4523		0.0120338	-0.353715		Edd07-H4	7	H	4
YDR246W		416	0.9784	241.645	-13.8422		421	0.9216	239.314	-12.3778		0.0119191	-0.385482		Edd09-E11	9	E	11
YJL069C		348	0.9626	222.522	-19.5821		352	0.9432	230.033	-20.8578		0.0113961	0.605201		Edd03-B1	3	B	1
YPL117C		355	0.9408	239.086	-12.9641		359	0.9499	237.096	-9.8006		0.0111733	0.391085		Edd06-C8	6	C	8
YER136W		370	0.9351	242.113	-13.6048		374	0.9572	237.443	-11.2126		0.010724	-0.144608		Edd08-G9	8	G	9
YML025C		415	0.9398	240.352	-10.705		419	0.9594	233.544	-10.5606		0.00956945	-0.315223		Edd05-F9	5	F	9
YNL102W		465	0.9677	235.391	-15.4556		467	0.9829	237.321	-12.8139		0.00428266	0.478371		Edd01-E2	1	E	2
YLR310C		276	0.9275	238.082	-13.7406		277	0.9531	235.812	-11.3881		0.00360361	-0.16026		Edd08-D8	8	D	8
YNL006W		331	0.9366	237.761	-14.2114		332	0.9428	233.805	-12.0927		0.00300752	0.369993		Edd06-E10	6	E	10
YPL028W		458	0.9476	238.269	-13.2819		459	0.9368	228.239	-11.6358		0.00217628	-0.335908		Edd05-B11	5	B	11
YKL108W		516	0.936	238.703	-14.0668		517	0.9516	228.909	-13.0813		0.00193237	-0.33659		Edd05-B12	5	B	12
YKR002W		345	0.9565	230.356	-13.0965		345	0.9826	235.174	-11.0482		0	0.569804		Edd03-D5	3	D	5
YLL003W		467	0.9679	232.824	-10.7709		465	0.9376	238.837	-10.1691		-0.00428266	0.461653		Edd01-F5	1	F	5
YNL306W		372	0.9624	240.847	-15.3758		370	0.9514	236.756	-14.9318		-0.00537636	-0.408971		Edd07-A1	7	A	1
YNL152W		521	0.9846	240.28	-10.007		516	0.9419	231.339	-9.6597		-0.00962471	-0.368924		Edd05-A8	5	A	8
YML125C		479	0.9708	244.212	-9.0205		472	0.9386	238.131	-7.9343		-0.0146907	-0.200475		Edd08-H5	8	H	5
YHR068W		476	0.9559	241.006	-10.6992		469	0.9744	232.212	-9.9409		-0.0147838	-0.383358		Edd05-A9	5	A	9
YGL113W		402	0.9627	226.608	-16.0407		396	0.9722	232.232	-15.7337		-0.0150003	0.523213		Edd03-E2	3	E	2
YPL012W		266	0.9586	232.899	-16.2094		262	0.9618	235.982	-14.4495		-0.0150946	0.44055		Edd01-F11	1	F	11
YNL110C		263	0.924	238.409	-12.1283		259	0.9421	233.668	-11.5259		-0.0152675	-0.440362		Edd07-B4	7	B	4
YDR243C		363	0.9449	230.059	-16.3257		357	0.9664	233.259	-15.795		-0.0166209	0.518179		Edd03-B3	3	B	3
YGL247W		414	0.9541	240.85	-12.8078		407	0.9386	234.887	-11.4471		-0.0170113	-0.445897		Edd07-A10	7	A	10
YIL115C		404	0.9505	240.109	-14.0799		397	0.9647	233.218	-13.2644		-0.0174351	-0.206508		Edd08-C3	8	C	3
YBR198C		458	0.9345	233.673	-12.8364		450	0.94	239.735	-11.4866		-0.0175829	0.426067		Edd02-D10	2	D	10
YDR088C		425	0.9294	238.809	-12.8583		417	0.9736	231.367	-12.8123		-0.0189579	-0.395036		Edd05-C3	5	C	3
YGR147C		514	0.9689	241.647	-10.498		504	0.9484	240.13	-8.9427		-0.0196085	0.311574		Edd06-G5	6	G	5
YHR122W		442	0.9774	240.31	-12.2205		433	0.9584	236.967	-10.5291		-0.0205252	-0.457049		Edd07-A3	7	A	3
YHR143W-A		481	0.9647	242.878	-10.3498		471	0.9469	239.626	-8.8908		-0.0209651	-0.458445		Edd07-H3	7	H	3
YFR005C		585	0.9675	240.912	-10.4934		572	0.9633	232.319	-10.6327		-0.0224341	-0.404762		Edd05-A4	5	A	4
YMR134W		353	0.9575	240.204	-11.9456		345	0.9449	237.089	-10.03		-0.0228581	-0.464453		Edd07-D7	7	D	7
YLR323C		511	0.9413	239.356	-11.7264		499	0.9699	239.284	-10.9586		-0.0237165	0.300962		Edd06-F3	6	F	3
YBL018C		456	0.9627	241.559	-10.9466		444	0.9617	237.195	-8.8897		-0.0266091	-0.226675		Edd08-A6	8	A	6
YJL109C		436	0.9587	237.554	-11.2236		424	0.9528	236.974	-10.124		-0.027844	0.415666		Edd01-A4	1	A	4
YLR117C		361	0.9474	223.399	-18.2491		351	0.9544	231.728	-16.4941		-0.028013	0.482795		Edd03-E12	3	E	12
YDL097C		531	0.9416	238.867	-13.8667		516	0.9651	229.878	-12.5939		-0.0286006	-0.422015		Edd05-A12	5	A	12
YGL098W		315	0.9429	238.852	-15.7263		306	0.9346	235.75	-14.8485		-0.0288945	-0.534097		Edd09-E1	9	E	1
YGL128C		524	0.9447	242.482	-8.148		509	0.9509	234.475	-7.4693		-0.0289875	-0.423097		Edd05-H5	5	H	5
YLR336C		415	0.9422	232.744	-11.8291		403	0.9404	239.949	-10.5457		-0.0292704	0.398583		Edd02-D7	2	D	7
YGL137W		359	0.9471	239.619	-12.2043		348	0.9626	236.74	-10.2705		-0.0310321	-0.236397		Edd08-B6	8	B	6
YNL158W		374	0.9572	238.119	-15.5523		362	0.9282	233.466	-14.3921		-0.0325232	-0.495128		Edd07-D12	7	D	12
YDR394W		460	0.9391	241.687	-10.3919		445	0.9461	235.409	-9.949		-0.0330791	-0.434544		Edd05-C8	5	C	8
YER048W-A		476	0.9706	239.732	-13.6575		460	0.9413	235.248	-12.1842		-0.0341184	-0.50019		Edd07-G1	7	G	1
YKL049C		379	0.9446	240.97	-11.0834		366	0.9399	236.461	-9.6613		-0.0348094	-0.502383		Edd07-F6	7	F	6
YPR041W		347	0.9798	225.439	-15.8445		335	0.9612	229.747	-15.4861		-0.0350913	0.548573		Edd04-G1	4	G	1
YOR206W		442	0.9434	232.215	-15.3329		426	0.946	236.383	-13.3751		-0.0367858	0.380911		Edd02-D2	2	D	2
YHR164C		439	0.9772	233.365	-14.1201		423	0.9574	237.462	-13.8921		-0.0370413	0.38031		Edd02-A1	2	A	1
YNL251C		354	0.9322	228.252	-16.4495		341	0.9443	232.232	-16.3063		-0.0373071	0.453927		Edd03-D2	3	D	2
YMR239C		291	0.9725	228.316	-15.1537		280	0.9214	230.799	-14.4328		-0.0383991	0.539234		Edd04-B4	4	B	4
YCR035C		264	0.9508	229	-13.1898		254	0.9331	232.375	-12.4821		-0.0384663	0.539044		Edd04-G4	4	G	4
YDR091C		391	0.9079	240.137	-11.7061		376	0.9495	236.909	-10.3827		-0.0390167	-0.253949		Edd08-D5	8	D	5
YIL147C		338	0.926	241.092	-12.9331		325	0.9354	235.558	-11.0604		-0.0391027	-0.254138		Edd08-F9	8	F	9
YDL207W		391	0.9463	239.455	-13.3424		375	0.92	234.836	-11.1675		-0.0416727	-0.259788		Edd08-C10	8	C	10
YPL175W		455	0.9319	238.925	-14.0682		436	0.9404	233.23	-11.7181		-0.0425596	-0.261737		Edd08-B10	8	B	10
YJL203W		452	0.9292	240.204	-11.3645		433	0.9515	240.112	-9.0671		-0.0428476	0.251545		Edd06-E7	6	E	7
YNL245C		403	0.9603	237.601	-15.1218		386	0.9404	233.15	-14.1295		-0.0429902	-0.528347		Edd07-E1	7	E	1
YOR117W		509	0.9548	240.438	-9.69		487	0.9528	232.723	-9.3515		-0.0440953	-0.465365		Edd05-C6	5	C	6
YNL287W		393	0.9796	242.233	-11.6157		376	0.9415	236.792	-10.2473		-0.0441057	-0.265136		Edd08-F5	8	F	5
YIL143C		454	0.9471	239.093	-10.4565		434	0.9539	243.001	-8.5124		-0.0449514	0.361709		Edd02-H7	2	H	7
YOL144W		382	0.9188	226.429	-18.4693		365	0.9562	230.273	-18.5699		-0.0454017	0.519463		Edd04-C1	4	C	1
YOR370C		451	0.9224	241.783	-12.1588		429	0.9487	237.443	-10.5468		-0.049897	-0.277867		Edd08-C9	8	C	9
YKL186C		364	0.9505	241.984	-12.7723		346	0.9624	236.168	-11.1177		-0.0505726	-0.552412		Edd07-D4	7	D	4
YGL116W		381	0.9606	230.2	-11.9689		362	0.9365	234.241	-10.8983		-0.0510178	0.411341		Edd03-E6	3	E	6
YNL207W		477	0.9706	240.214	-10.829		453	0.9536	233.534	-10.7947		-0.0515135	-0.48612		Edd05-C9	5	C	9
YBR155W		451	0.9379	239.363	-11.2458		428	0.972	228.601	-10.9483		-0.0522253	-0.488111		Edd05-B9	5	B	9
YDR407C		427	0.9672	242.006	-11.5275		405	0.9506	237.089	-11.3552		-0.05277	-0.284182		Edd08-E4	8	E	4
YGR120C		377	0.9469	241.535	-11.8571		357	0.9496	235.838	-10.3835		-0.0543612	-0.28768		Edd08-H2	8	H	2
YHR040W		544	0.9743	239.015	-14.5326		515	0.9359	234.59	-13.2918		-0.054679	0.220983		Edd06-A1	6	A	1
YJL033W		522	0.9559	231.427	-14.9373		494	0.9494	237.315	-13.2759		-0.0550237	0.338023		Edd02-F1	2	F	1
YIL109C		367	0.951	240.57	-11.6763		347	0.928	235.982	-9.5491		-0.0558805	-0.29102		Edd08-B7	8	B	7
YGR116W		330	0.9394	233.148	-13.5558		312	0.9295	235.252	-12.4023		-0.0559152	0.360876		Edd01-G10	1	G	10
YML126C		327	0.9602	229.163	-11.089		308	0.9253	233.572	-10.8734		-0.0596723	0.479172		Edd04-E6	4	E	6
YMR277W		547	0.9488	232.65	-16.2801		515	0.9398	236.992	-14.6767		-0.0601685	0.325925		Edd02-E1	2	E	1
YKR037C		612	0.9771	238.478	-15.1725		576	0.967	234.675	-13.2538		-0.0605227	0.205889		Edd06-E12	6	E	12
YOR046C		373	0.9464	227.344	-14.4694		351	0.9316	232.363	-14.4898		-0.0606246	0.476484		Edd04-B8	4	B	8
YJL002C		371	0.9353	243.029	-11.4925		349	0.9255	238.194	-9.3336		-0.0609607	-0.302187		Edd08-F6	8	F	6
YIL046W		404	0.9505	228.223	-16.3185		378	0.9339	231.947	-15.7771		-0.0663509	0.363715		Edd03-E1	3	E	1
YBR060C		403	0.9479	231.917	-15.3745		377	0.9443	236.275	-15.3697		-0.0665207	0.363188		Edd03-A2	3	A	2
YOR063W		434	0.9677	238.383	-13.3211		406	0.9606	230.093	-13.5999		-0.0665328	-0.528141		Edd05-D2	5	D	2
YOL097C		305	0.9705	236.341	-12.6813		285	0.9579	238.25	-11.4448		-0.0675933	0.456809		Edd04-G7	4	G	7
YIL091C		527	0.9355	237.835	-11.8246		492	0.939	241.456	-8.7413		-0.0685871	0.306129		Edd02-H8	2	H	8
YDR196C		566	0.9647	242.687	-9.6477		528	0.9432	238.513	-7.9839		-0.0693709	0.183033		Edd06-H4	6	H	4
YGL047W		401	0.9451	241.402	-11.25		374	0.9679	236.17	-9.5383		-0.0695261	-0.612565		Edd07-A8	7	A	8
YOL123W		364	0.9423	230.15	-14.144		339	0.9705	233.378	-14.325		-0.0709517	0.447327		Edd04-C4	4	C	4
YDL105W		247	0.9271	220.367	-19.2689		230	0.9739	226.416	-17.8627		-0.071011	0.44716		Edd04-G12	4	G	12
YGL122C		312	0.9167	221.262	-16.9719		290	0.9414	227.197	-16.2507		-0.0728799	0.441883		Edd04-A12	4	A	12
YMR270C		409	0.9731	236.169	-14.1089		380	0.9316	231.44	-12.721		-0.0733578	0.172735		Edd06-A2	6	A	2
YKR086W		486	0.9527	234.852	-10.6188		445	0.9461	239.736	-9.6525		-0.0879452	0.29836		Edd01-G5	1	G	5
YNL272C		355	0.9606	239.34	-14.7612		325	0.9385	233.379	-13.7069		-0.0880333	-0.361699		Edd08-F11	8	F	11
YDR182W		389	0.9666	230.216	-12.5399		356	0.9494	233.49	-12.197		-0.088411	0.398034		Edd04-C8	4	C	8
YOR310C		352	0.929	227.861	-16.9191		321	0.9688	230.504	-16.4082		-0.0919165	0.388136		Edd04-D2	4	D	2
YKL112W		528	0.9375	237.129	-11.3364		481	0.9958	240.742	-9.7792		-0.0930443	0.248616		Edd02-G5	2	G	5
YHR072W		437	0.9336	241.128	-11.6125		398	0.9447	235.235	-10.4041		-0.0932575	-0.373183		Edd08-B5	8	B	5
YIL078W		513	0.9493	232.841	-16.8695		467	0.97	236.75	-14.8234		-0.093755	0.246945		Edd02-F12	2	F	12
YER148W		342	0.9766	241.145	-9.5928		309	0.9612	238.347	-7.8322		-0.101158	0.100924		Edd06-H5	6	H	5
YPR113W		325	0.9415	243.886	-12.4165		293	0.9454	241.231	-10.7937		-0.103318	-0.395297		Edd08-H8	8	H	8
YPL252C		435	0.9586	239.017	-15.0245		392	0.9362	234.629	-14.7182		-0.103833	-0.721445		Edd07-B2	7	B	2
YPL020C		364	0.9725	230.306	-14.143		328	0.936	234.529	-13.5098		-0.10384	0.247273		Edd03-G3	3	G	3
YDR060W		462	0.9437	235.588	-11.9485		416	0.9447	238.757	-10.7354		-0.104641	0.265773		Edd01-E4	1	E	4
YKL180W		506	0.9625	241.141	-11.103		454	0.9405	241.402	-9.4486		-0.108214	0.0826993		Edd06-E5	6	E	5
YJL039C		396	0.9646	238.48	-14.9365		355	0.969	232.811	-12.8168		-0.109006	-0.737862		Edd07-H11	7	H	11
YLR132C		530	0.9566	240.141	-11.931		475	0.9368	238.095	-11.1828		-0.109344	0.0797789		Edd06-G3	6	G	3
YOR232W		504	0.9901	242.497	-10.333		451	0.929	238.419	-8.5473		-0.110876	0.0758214		Edd06-H8	6	H	8
YDR365C		361	0.9391	226.96	-14.9104		323	0.9257	235.21	-14.5572		-0.110901	0.225341		Edd03-F9	3	F	9
YCL052C		426	0.939	241.437	-14.3673		381	0.9659	234.362	-13.8775		-0.111363	-0.412984		Edd08-E2	8	E	2
YKR063C		350	0.9314	227.387	-12.5143		313	0.9521	231.308	-12.0867		-0.111393	0.333147		Edd04-C6	4	C	6
YLR215C		516	0.9399	241.336	-8.4376		461	0.9414	234.367	-8.3152		-0.112478	-0.656685		Edd05-H6	5	H	6
YMR001C		497	0.9557	232.714	-15.6145		444	0.9482	237.986	-12.0499		-0.112526	0.202805		Edd02-D3	2	D	3
YNR038W		389	0.9486	230.96	-14.4568		347	0.9712	234.35	-13.1315		-0.113944	0.215888		Edd03-E3	3	E	3
YML010W		340	0.9559	236.015	-12.5484		303	0.9373	237.835	-9.9672		-0.114855	0.245837		Edd01-D5	1	D	5
YJL035C		517	0.9497	239.621	-13.4531		459	0.9782	237.852	-12.2181		-0.118749	0.0554861		Edd06-F2	6	F	2
YPR055W		436	0.9472	241.968	-11.1469		387	0.9302	236.892	-9.3191		-0.118928	-0.429612		Edd08-G7	8	G	7
YPR104C		489	0.9775	233.048	-13.9367		434	0.9447	237.66	-12.6377		-0.119059	0.237631		Edd01-B3	1	B	3
YOR122C		373	0.9625	241.349	-11.6591		331	0.9758	238.023	-9.8816		-0.119121	-0.769965		Edd07-C6	7	C	6
YGL048C		363	0.9449	224.716	-20.0838		322	0.9752	231.339	-16.8566		-0.119502	0.310255		Edd04-H12	4	H	12
YJR013W		501	0.9461	237.13	-15.2139		444	0.9234	228.029	-12.315		-0.120526	0.0508958		Edd06-B12	6	B	12
YHR166C		420	0.9381	226.704	-14.2912		372	0.9274	232.813	-13.1937		-0.121054	0.193803		Edd03-F3	3	F	3
YLR166C		427	0.9368	239.628	-16.2362		378	0.9206	235.164	-15.858		-0.121587	-0.435457		Edd08-C2	8	C	2
YJL005W		414	0.9469	239.919	-17.1636		366	0.959	234.461	-17.4378		-0.122917	-0.43838		Edd08-B1	8	B	1
YGL120C		541	0.9464	233.053	-14.2948		478	0.9498	237.43	-13.1454		-0.123565	0.176845		Edd02-F2	2	F	2
YBR102C		523	0.9522	235.51	-12.886		461	0.9501	238.97	-11.6815		-0.125927	0.171292		Edd02-E3	2	E	3
YOR281C		438	0.9521	238.704	-11.3785		386	0.9508	239.917	-10.9002		-0.126075	0.0365625		Edd06-F4	6	F	4
YLR424W		452	0.9469	235.191	-11.2422		398	0.9698	239.626	-10.5524		-0.126931	0.168931		Edd02-C5	2	C	5
YIL061C		389	0.9563	242.141	-10.697		342	0.9181	241.299	-9.2757		-0.128416	0.0305141		Edd06-F5	6	F	5
YIL022W		328	0.9451	239.773	-15.0194		288	0.941	235.819	-13.8731		-0.129631	-0.45314		Edd08-G10	8	G	10
YBL076C		449	0.9421	234.854	-12.3652		394	0.934	237.553	-11.1923		-0.130362	0.215571		Edd01-E9	1	E	9
YOR181W		451	0.9601	233.222	-12.8405		395	0.962	236.889	-12.1949		-0.132268	0.158974		Edd03-B5	3	B	5
YDL164C		539	0.9592	236.374	-10.8649		472	0.964	240.633	-9.6336		-0.132474	0.155897		Edd02-F5	2	F	5
YBL014C		510	0.9588	236.542	-10.4513		446	0.9507	240.648	-9.4532		-0.133811	0.152752		Edd02-E6	2	E	6
YML046W		370	0.9405	232.513	-13.1584		323	0.9536	235.784	-12.4851		-0.135459	0.149063		Edd03-B6	3	B	6
YNL312W		564	0.9539	241.026	-12.423		492	0.9614	240.316	-10.9477		-0.136317	0.010107		Edd06-D4	6	D	4
YBR121C		388	0.9459	230.172	-14.9359		338	0.9675	233.877	-13.9116		-0.137579	0.142476		Edd03-G2	3	G	2
YER126C		455	0.9253	240.148	-11.0723		396	0.9722	237.849	-9.3602		-0.138557	0.00432101		Edd06-H1	6	H	1
YBL035C		567	0.963	237.833	-12.2606		493	0.929	240.464	-9.7491		-0.139586	0.139172		Edd02-H9	2	H	9
YHR036W		428	0.9276	230.819	-11.7683		372	0.9812	234.712	-11.5587		-0.139878	0.135335		Edd03-H2	3	H	2
YOR157C		427	0.9719	240.266	-12.9813		371	0.9299	238.456	-12.7118		-0.140229	0		Edd06-G2	6	G	2
YCR057C		368	0.9402	232.774	-11.74		319	0.9498	237.064	-10.8273		-0.142476	0.191927		Edd01-C6	1	C	6
YER008C		403	0.9404	242.717	-11.4843		349	0.9542	236.466	-10.0292		-0.143482	-0.483587		Edd08-G6	8	G	6
YLR277C		530	0.9358	233.455	-15.8032		459	0.9673	236.8	-14.1653		-0.143536	0.129884		Edd02-E12	2	E	12
YDL103C		365	0.9507	231.018	-13.5935		316	0.9494	233.901	-12.8651		-0.143732	0.241845		Edd04-E4	4	E	4
YLR116W		371	0.9191	228.632	-15.946		321	0.9408	231.925	-15.9877		-0.144342	0.240121		Edd04-B3	4	B	3
YDR353W		517	0.9516	240.656	-10.2081		447	0.9553	238.505	-8.1302		-0.145182	-0.0127931		Edd06-A8	6	A	8
YDR325W		453	0.947	234.745	-11.1218		391	0.9488	238.488	-9.9812		-0.146835	0.183417		Edd01-D6	1	D	6
YNL062C		384	0.9453	230.705	-12.1024		331	0.9305	233.922	-11.4964		-0.148108	0.229488		Edd04-D5	4	D	5
YGR277C		547	0.9561	239.096	-14.6743		471	0.9873	237.596	-13.8144		-0.149296	-0.0234207		Edd06-B2	6	B	2
YJR046W		422	0.9573	229.109	-16.7047		363	0.9614	232.562	-15.1882		-0.150218	0.103219		Edd03-F11	3	F	11
YGR075C		341	0.9501	239.487	-11.7008		293	0.9693	237.683	-9.638		-0.151231	-0.0284181		Edd06-B9	6	B	9
YPR169W		369	0.9675	225.332	-17.2234		317	0.959	229.421	-17.084		-0.151452	0.220049		Edd04-D1	4	D	1
YML023C		461	0.9501	224.573	-17.6475		396	0.9899	229.472	-17.4003		-0.151629	0.0988384		Edd03-C2	3	C	2
YPR110C		538	0.9833	240.002	-11.885		462	0.9589	236.275	-10.6714		-0.151989	-0.0303749		Edd06-A10	6	A	10
YIL021W		523	0.956	241.176	-11.9267		449	0.9354	237.018	-9.7271		-0.152244	-0.0310351		Edd06-A9	6	A	9
YPR103W		437	0.9565	238.954	-14.3322		375	0.9253	236.582	-14.3993		-0.15263	-0.0320313		Edd06-B3	6	B	3
YGR280C		486	0.9486	238.486	-13.4786		417	0.976	235.672	-11.4024		-0.152783	-0.0324263		Edd06-C11	6	C	11
YLR075W		514	0.9494	239.363	-16.5239		441	0.9365	236.128	-14.5628		-0.152857	-0.0326183		Edd06-H12	6	H	12
YNL313C		542	0.9539	237.189	-10.8891		463	0.9633	241.001	-9.5055		-0.157225	0.0976936		Edd02-F6	2	F	6
YBR202W		560	0.9875	232.678	-15.1716		478	0.9561	237.389	-12.7882		-0.15802	0.0958229		Edd02-F10	2	F	10
YMR149W		477	0.9748	241.024	-14.8815		407	0.9459	234.085	-13.4646		-0.158344	-0.516257		Edd08-H11	8	H	11
YDR190C		244	0.9508	225.978	-14.208		208	0.9135	230.189	-12.8449		-0.158924	0.198952		Edd04-E9	4	E	9
YKL088W		366	0.9508	227.127	-17.7528		312	0.9135	233.76	-16.9911		-0.159159	0.0754497		Edd03-B11	3	B	11
YER112W		332	0.9608	235.348	-14.128		283	0.9823	231.945	-12.2273		-0.159168	-0.897065		Edd07-E4	7	E	4
YGR103W		325	0.9446	232.031	-11.8962		277	0.9422	235.196	-11.5764		-0.159276	0.0750844		Edd03-E7	3	E	7
YPL007C		394	0.9467	233.627	-12.6853		335	0.9522	235.549	-12.0198		-0.161775	0.0673244		Edd03-E8	3	E	8
YOR362C		474	0.9873	237.539	-17.2934		403	0.9777	234.191	-16.4425		-0.1619	-0.0559769		Edd06-C1	6	C	1
YNL308C		426	0.9695	234.532	-11.3204		361	0.964	237.365	-11.1233		-0.16514	0.0568719		Edd03-A5	3	A	5
YAR007C		386	0.9611	229.774	-14.9919		327	0.9388	234.762	-14.159		-0.165411	0.0560293		Edd03-F10	3	F	10
YPL210C		416	0.9736	225.375	-15.6744		352	0.9489	230.335	-15.6286		-0.166618	0.0522801		Edd03-F2	3	F	2
YJL090C		556	0.9388	235.267	-12.6187		470	0.9766	239.12	-11.1971		-0.167707	0.0730439		Edd02-F3	2	F	3
YDL028C		598	0.9816	230.529	-16.0072		505	0.9604	234.591	-15.3482		-0.168725	0.0706505		Edd02-D1	2	D	1
YDR228C		299	0.9298	230.032	-13.6619		252	0.9167	233.647	-13.3338		-0.170393	0.0405553		Edd03-E4	3	E	4
YGR211W		350	0.9514	229.875	-12.6313		295	0.9492	234.485	-12.4484		-0.170427	0.166476		Edd04-E8	4	E	8
YDL166C		451	0.9268	239.766	-11.8686		380	0.9316	236.242	-10.5296		-0.170883	-0.0791804		Edd06-H10	6	H	10
YNL162W		387	0.9509	241.766	-11.097		326	0.9509	237.739	-9.4788		-0.171045	-0.0795998		Edd06-G8	6	G	8
YDR052C		550	0.9527	233.465	-17.4055		463	0.946	237.359	-15.1604		-0.17185	0.0633012		Edd02-G12	2	G	12
YMR043W		423	0.9314	238.321	-14.4135		356	0.9803	235.905	-12.4349		-0.171998	-0.0820602		Edd06-E11	6	E	11
YGL093W		528	0.9602	234.877	-12.7687		444	0.9662	236.596	-11.0471		-0.172914	0.0607994		Edd02-A10	2	A	10
YDR087C		350	0.9543	241.126	-11.0985		294	0.9354	235.768	-8.3275		-0.173811	-0.0867438		Edd06-F8	6	F	8
YKL052C		476	0.9664	241.239	-12.3942		399	0.9774	239.352	-10.0531		-0.176052	-0.0925327		Edd06-F9	6	F	9
YGR090W		413	0.9637	236.212	-14.6734		346	0.9509	238.6	-13.6508		-0.176541	0.125437		Edd01-H11	1	H	11
YGR083C		388	0.9613	227.253	-16.1501		325	0.9477	233.132	-14.4149		-0.176682	0.0210214		Edd03-E11	3	E	11
YPL128C		411	0.9708	226.125	-13.0527		344	0.9622	232.053	-12.9349		-0.177479	0.018546		Edd03-D9	3	D	9
YDL043C		497	0.9376	239.095	-15.8411		416	0.976	236.428	-14.0345		-0.177514	-0.096309		Edd06-G11	6	G	11
YDR416W		508	0.9705	237.685	-9.9327		425	0.9318	240.296	-7.8389		-0.178009	0.0488194		Edd02-H6	2	H	6
YPL131W		482	0.9772	240.357	-12.2125		403	0.9777	239.29	-11.2549		-0.178602	-0.0991191		Edd06-B4	6	B	4
YGL207W		502	0.9542	235.248	-11.8778		419	0.9642	238.481	-10.6065		-0.180335	0.118032		Edd01-D8	1	D	8
YCR012W		531	0.9755	240.157	-10.9433		443	0.9571	231.619	-11.417		-0.180819	-0.847888		Edd05-B4	5	B	4
YJL010C		439	0.9749	230.862	-13.3731		366	0.9536	234.597	-12.3327		-0.181413	0.00632695		Edd03-C9	3	C	9
YBR049C		534	0.9644	233.494	-15.4846		445	0.9416	236.733	-13.5203		-0.181948	0.0395564		Edd02-A12	2	A	12
YKL078W		547	0.9616	236.451	-12.1169		455	0.9495	239.841	-11.1966		-0.183782	0.0352421		Edd02-E4	2	E	4
YDR427W		450	0.9311	240.018	-10.7357		374	0.9305	228.722	-11.3917		-0.184541	-0.858302		Edd05-B6	5	B	6
YFR004W		532	0.9417	238.093	-13.8273		442	0.9525	233.773	-11.9154		-0.184952	-0.115521		Edd06-B11	6	B	11
YMR236W		532	0.9586	241.964	-10.0284		442	0.957	235.909	-9.4223		-0.184952	-0.574747		Edd08-A7	8	A	7
YER022W		442	0.9276	225.838	-16.174		367	0.9346	231.024	-14.3983		-0.185487	-0.00632695		Edd03-D11	3	D	11
YKL089W		241	0.9461	221.335	-13.4863		200	0.925	224.617	-13.9198		-0.185633	0.123544		Edd04-B9	4	B	9
YOR335C		542	0.9631	237.541	-12.8868		450	0.9556	237.467	-12.6628		-0.185642	0.107674		Edd01-A11	1	A	11
YDR054C		518	0.944	241.893	-10.4812		430	0.9558	238.926	-8.6693		-0.185796	-0.117702		Edd06-F7	6	F	7
YLR186W		565	0.9363	239.685	-11.5524		469	0.9616	238.687	-9.7875		-0.185861	-0.117871		Edd06-C5	6	C	5
YDL045C		510	0.9784	237.359	-17.4247		423	0.9243	233.347	-16.5085		-0.186636	-0.119873		Edd06-B1	6	B	1
YER172C		543	0.9705	237.562	-9.5664		450	0.9689	239.594	-9.3268		-0.187482	0.104083		Edd01-H8	1	H	8
YGL111W		326	0.9601	228.485	-11.8716		270	0.9704	234.054	-11.6277		-0.187841	0.117309		Edd04-F7	4	F	7
YGR094W		507	0.9408	234.849	-11.6226		420	0.9571	235.925	-11.103		-0.187849	0.103367		Edd01-A9	1	A	9
YMR229C		507	0.9842	236.12	-12.231		420	0.9429	238.891	-11.2502		-0.187849	0.103367		Edd01-F9	1	F	9
YDR168W		412	0.9757	232.567	-12.7043		341	0.9296	234.774	-11.9795		-0.188637	0.115063		Edd04-A4	4	A	4
YAR019C		500	0.932	235.312	-10.8181		413	0.9588	239.567	-9.947		-0.19074	0.0977237		Edd01-G4	1	G	4
YDR311W		402	0.9328	233.602	-11.7044		332	0.9608	238.171	-10.6944		-0.190794	-0.0228115		Edd03-F7	3	F	7
YKR022C		448	0.9487	239.274	-9.9727		370	0.9676	236.091	-7.7189		-0.190821	-0.130682		Edd06-A7	6	A	7
YAL001C		395	0.9316	232.724	-14.807		326	0.9479	235.282	-13.3425		-0.191454	0.0963303		Edd01-G1	1	G	1
YKR038C		326	0.9448	226.566	-16.6355		269	0.9517	229.249	-15.4627		-0.191538	0.106871		Edd04-F11	4	F	11
YLR086W		492	0.9512	233.961	-12.9376		406	0.9631	236.902	-11.9132		-0.191696	0.095858		Edd01-E3	1	E	3
YMR049C		513	0.9747	231.852	-17.2494		423	0.9574	235.572	-16.1437		-0.19249	0.0147665		Edd02-B1	2	B	1
YDR390C		403	0.9479	230.5	-17.0374		332	0.9428	233.242	-15.6204		-0.193272	-0.0305093		Edd03-A1	3	A	1
YGR140W		544	0.9504	235.215	-12.6926		448	0.9487	238.329	-11.3771		-0.193763	0.0918238		Edd01-D4	1	D	4
YPL122C		438	0.9452	224.908	-18.5024		360	0.9444	230.94	-16.7761		-0.195621	-0.0378056		Edd03-G11	3	G	11
YNL039W		415	0.9711	231.667	-12.6352		341	0.9326	234.481	-12.293		-0.195875	-0.0385916		Edd03-D6	3	D	6
YML127W		442	0.9412	231.295	-13.6723		363	0.9642	235.456	-11.8671		-0.196416	-0.0402732		Edd03-G8	3	G	8
YNL161W		491	0.9654	232.819	-13.8522		403	0.9628	238.498	-13.4557		-0.197064	0.00401045		Edd02-E2	2	E	2
YMR301C		388	0.9665	242.361	-11.4076		318	0.9403	236.365	-10.4859		-0.198388	-0.604284		Edd08-E7	8	E	7
YIL129C		532	0.9624	240.942	-8.4828		436	0.9771	240.943	-7.9354		-0.198588	0.0824057		Edd01-H6	1	H	6
YDR050C		392	0.9133	239.301	-10.8386		321	0.9595	240.295	-9.5411		-0.199258	-0.152476		Edd06-C6	6	C	6
YDL060W		566	0.9576	232.323	-15.1749		463	0.9633	235.702	-13.6181		-0.200475	-0.00401045		Edd02-D12	2	D	12
YML069W		450	0.9578	231.004	-14.3543		368	0.9429	237.229	-13.2144		-0.200671	-0.0534888		Edd03-G9	3	G	9
YLL031C		607	0.9638	232.574	-17.1227		496	0.9375	235.981	-14.9843		-0.201585	0.0765569		Edd01-D1	1	D	1
YDR464W		596	0.948	231.577	-14.3963		487	0.9877	234.75	-12.7202		-0.201602	0.076524		Edd01-F2	1	F	2
YKL035W		387	0.9587	227.396	-17.567		316	0.9304	230.045	-17.6306		-0.202104	0.0770419		Edd04-B2	4	B	2
YLR259C		422	0.9384	233.833	-12.2162		344	0.9593	238.335	-11.3128		-0.203828	-0.0632948		Edd03-G5	3	G	5
YOR168W		469	0.9723	238.573	-9.434		382	0.9346	239.006	-8.3746		-0.204698	-0.0139409		Edd02-H4	2	H	4
YKL145W		355	0.9746	227.805	-15.138		289	0.9343	230.107	-14.7047		-0.20505	0.0687237		Edd04-B10	4	B	10
YOR060C		522	0.9636	241.322	-10.8426		425	0.9553	239.82	-8.892		-0.205142	-0.167675		Edd06-C7	6	C	7
YPL169C		360	0.9806	224.082	-18.6653		293	0.9454	231.792	-19.0333		-0.205298	-0.067862		Edd03-B12	3	B	12
YDR145W		322	0.9503	223.881	-16.2327		262	0.9618	227.234	-16.3961		-0.205498	0.0674575		Edd04-D12	4	D	12
YOR336W		494	0.9615	236.682	-11.1706		402	0.9552	240.785	-9.7187		-0.205621	0.0686787		Edd01-G8	1	G	8
YPL190C		553	0.9439	238.558	-9.2417		450	0.9578	241.59	-7.7122		-0.205697	-0.0162916		Edd02-H5	2	H	5
YJL087C		524	0.9332	234.957	-12.4791		426	0.9507	238.129	-11.2718		-0.206614	-0.0184477		Edd02-G3	2	G	3
YNL267W		513	0.9513	234.371	-14.2252		417	0.9688	236.035	-13.1885		-0.206742	0.0664914		Edd01-C3	1	C	3
YHR196W		325	0.9415	229.552	-13.3022		264	0.9735	232.586	-13.217		-0.207168	-0.0736684		Edd03-B9	3	B	9
YJL081C		357	0.9608	228.487	-12.4278		289	0.9377	231.188	-12.2634		-0.210652	0.0529067		Edd04-A8	4	A	8
YNL137C		317	0.9464	228.173	-10.8895		256	0.918	232.444	-11.2538		-0.212975	0.0463474		Edd04-F6	4	F	6
YGL092W		465	0.9613	240.094	-11.7352		375	0.936	234.937	-10.638		-0.214596	-0.639913		Edd08-C5	8	C	5
YEL019C		573	0.9459	237.982	-15.0405		461	0.9328	235.906	-14.5414		-0.217065	-0.198472		Edd06-D1	6	D	1
YMR227C		434	0.9839	233.135	-12.4526		349	0.9169	236.412	-11.9267		-0.217413	-0.105491		Edd03-D7	3	D	7
YJR041C		428	0.9509	237.934	-8.9383		344	0.9535	239.279	-9.2879		-0.217913	0.0446884		Edd01-A7	1	A	7
YNL112W		499	0.9459	235.629	-11.8445		401	0.9626	238.993	-10.6701		-0.218156	-0.0455886		Edd02-D9	2	D	9
YGR274C		566	0.9611	232.406	-15.3349		454	0.9471	234.418	-14.0284		-0.220062	0.0404932		Edd01-A12	1	A	12
YDR280W		519	0.9557	241.502	-11.6555		416	0.9327	238.46	-9.9996		-0.220743	-0.207972		Edd06-G4	6	G	4
YKL033W		472	0.9852	236.988	-10.7439		378	0.9392	239.462	-9.1899		-0.221559	0.0375708		Edd01-G7	1	G	7
YHR024C		341	0.9443	224.348	-17.8312		273	0.9524	227.305	-16.2518		-0.221683	0.0217637		Edd04-E12	4	E	12
YDR164C		562	0.9555	234.176	-12.3744		450	0.9378	239.619	-11.7596		-0.221812	-0.0541865		Edd02-C4	2	C	4
YLR103C		581	0.9725	236.412	-15.6		465	0.9505	239.429	-13.1353		-0.222285	-0.0552977		Edd02-H11	2	H	11
YPR178W		450	0.9311	233.599	-10.455		360	0.9472	237.926	-9.9665		-0.222589	-0.121569		Edd03-H4	3	H	4
YDR367W		485	0.9856	239.713	-11.4069		388	0.9433	237.776	-9.9088		-0.222629	-0.212846		Edd06-B5	6	B	5
YOR116C		590	0.9492	234.786	-14.3314		472	0.947	236.167	-13.1128		-0.222721	0.0353039		Edd01-F1	1	F	1
YPR033C		299	0.9632	223.429	-16.8219		239	0.9414	226.671	-16.54		-0.223144	0.0176391		Edd04-C12	4	C	12
YDR232W		268	0.959	223.35	-17.3338		214	0.9579	227.554	-16.0353		-0.224073	0.0150139		Edd04-D11	4	D	11
YLL008W		550	0.9618	232.253	-16.8484		439	0.9544	235.33	-14.8922		-0.22496	-0.0615887		Edd02-G11	2	G	11
YAL043C		520	0.95	233.112	-15.4698		414	0.9686	235.706	-14.2266		-0.227472	-0.0674944		Edd02-C12	2	C	12
YIL075C		441	0.941	236.693	-10.903		351	0.9658	238.968	-9.6966		-0.227679	0.0256266		Edd01-G6	1	G	6
YHR107C		342	0.9269	225.813	-17.9351		272	0.9522	230.241	-16.6688		-0.228259	0.00319743		Edd04-F12	4	F	12
YNL163C		576	0.9583	234.365	-12.0153		458	0.9716	236.645	-11.3668		-0.228792	0.0234536		Edd01-G3	1	G	3
YGL169W		237	0.9156	222.492	-16.173		188	0.8883	227.339	-14.728		-0.230524	-0.00319743		Edd04-F10	4	F	10
YOR373W		505	0.9564	232.318	-13.4664		400	0.9525	236.167	-13.2109		-0.232575	-0.079496		Edd02-B3	2	B	3
YEL058W		454	0.9581	229.256	-13.7778		359	0.9721	232.924	-12.749		-0.234193	-0.157612		Edd03-E9	3	E	9
YDR118W		439	0.9385	227.44	-13.9579		347	0.9395	233.065	-13.182		-0.234572	-0.158789		Edd03-D10	3	D	10
YPR034W		345	0.9333	229.335	-13.6646		272	0.9449	231.658	-13.6026		-0.236967	-0.0213891		Edd04-F3	4	F	3
YNL317W		278	0.9173	228.954	-12.2198		219	0.9498	230.036	-11.4459		-0.237584	-0.0231318		Edd04-E7	4	E	7
YDR166C		273	0.9487	239.075	-15.2402		215	0.9628	238.166	-14.245		-0.23785	-0.691029		Edd08-C11	8	C	11
YDR208W		574	0.9477	231.767	-16.1684		452	0.9469	235.779	-15.5344		-0.238478	-0.0933764		Edd02-C2	2	C	2
YER133W		399	0.9348	234.097	-10.4556		314	0.9395	236.908	-10.6518		-0.238892	-0.172206		Edd03-H3	3	H	3
YPR016C		389	0.9203	241.59	-11.647		306	0.9608	239.307	-10.3378		-0.239299	-0.255905		Edd06-E8	6	E	8
YOR372C		464	0.9526	228.983	-15.8184		365	0.9644	232.106	-15.032		-0.239404	-0.173797		Edd03-C3	3	C	3
YKL152C		444	0.9505	238.523	-13.0907		349	0.9456	238.953	-13.0787		-0.240141	-0.25808		Edd06-D3	6	D	3
YOR048C		513	0.963	237.006	-11.0186		403	0.9429	239.108	-9.8168		-0.240808	0		Edd01-E5	1	E	5
YNR053C		396	0.9697	228.731	-11.9117		311	0.9325	232.596	-13.7145		-0.240933	-0.178546		Edd03-B7	3	B	7
YHR197W		579	0.9741	236.553	-11.8936		454	0.9427	241.691	-10.3979		-0.242731	-0.103377		Edd02-G8	2	G	8
YDL147W		353	0.9178	230.951	-10.6889		276	0.9565	234.494	-9.2056		-0.245279	-0.0448578		Edd04-H5	4	H	5
YDR499W		536	0.9627	235.215	-11.9848		419	0.9881	239.157	-11.1998		-0.245743	-0.110461		Edd02-D4	2	D	4
YMR218C		549	0.9599	232.361	-15.5087		428	0.9276	235.78	-13.8039		-0.248461	-0.0149371		Edd01-D2	1	D	2
YPL153C		700	0.9486	238.369	-10.1372		545	0.9541	239.522	-9.6152		-0.249889	-0.12021		Edd02-H2	2	H	2
YHR062C		406	0.9409	241.581	-11.4433		316	0.943	240.266	-9.4437		-0.249911	-0.283318		Edd06-G7	6	G	7
YGR098C		585	0.9795	234.208	-10.771		455	0.9429	236.466	-9.4832		-0.250827	-0.0195544		Edd01-B7	1	B	7
YNL118C		525	0.9276	236.352	-11.4822		408	0.9363	239.344	-10.1783		-0.251586	-0.021036		Edd01-E8	1	E	8
YML049C		507	0.9507	240.676	-8.2937		394	0.9822	240.873	-8.3559		-0.251596	-0.0210547		Edd01-H7	1	H	7
YFR050C		394	0.9365	241.063	-12.0337		306	0.9477	235.859	-9.7557		-0.252038	-0.288811		Edd06-B6	6	B	6
YLR223C		532	0.9586	234.634	-13.5573		413	0.9637	237.976	-12.064		-0.252655	-0.0231232		Edd01-D3	1	D	3
YBL084C		534	0.9719	234.725	-14.5246		413	0.9734	238.268	-12.1708		-0.256401	-0.135523		Edd02-G10	2	G	10
YLR430W		480	0.9708	235.158	-10.9885		371	0.9488	237.213	-10.5111		-0.256973	-0.0315511		Edd01-C7	1	C	7
YGL065C		404	0.9356	231.853	-11.3532		312	0.9391	233.964	-10.887		-0.257684	-0.0798797		Edd04-A5	4	A	5
YMR314W		386	0.9585	244.311	-10.8617		298	0.9362	237.923	-7.8242		-0.257981	-0.304163		Edd06-H7	6	H	7
YLR002C		400	0.94	231.584	-12.6183		308	0.9416	236.553	-13.1181		-0.26062	-0.239695		Edd03-A9	3	A	9
YFR028C		364	0.956	227.573	-13.097		280	0.9429	232.166	-13.3467		-0.261543	-0.0907744		Edd04-C9	4	C	9
YBR196C		411	0.9489	234.421	-12.547		316	0.9241	238.264	-11.6256		-0.262122	-0.244358		Edd03-G7	3	G	7
YKL014C		462	0.9394	234.087	-11.2226		355	0.9408	235.91	-10.3559		-0.262796	-0.0429163		Edd01-B6	1	B	6
YBL034C		448	0.9554	234.43	-15.5984		344	0.9419	235.952	-14.1864		-0.263478	-0.0442477		Edd01-C12	1	C	12
YOR249C		356	0.9522	224.494	-16.6799		273	0.9377	229.404	-15.8727		-0.264608	-0.25208		Edd03-D12	3	D	12
YLR163C		362	0.9586	226.194	-14.6952		277	0.9386	228.83	-14.2373		-0.266782	-0.105566		Edd04-E10	4	E	10
YOR353C		443	0.9233	232.817	-13.5504		339	0.9263	235.046	-12.3769		-0.266879	-0.160163		Edd02-E10	2	E	10
YPL083C		317	0.9211	229.483	-14.4109		242	0.938	231.402	-13.4205		-0.26899	-0.1118		Edd04-D8	4	D	8
YMR308C		545	0.9596	235.068	-8.6655		416	0.9543	238.936	-10.0102		-0.269533	-0.166403		Edd02-A7	2	A	7
YGR002C		425	0.9624	231.031	-11.9279		324	0.9414	233.752	-11.1494		-0.270614	-0.270737		Edd03-H1	3	H	1
YDR361C		411	0.9562	240.999	-11.9035		313	0.9233	234.82	-9.0076		-0.27163	-0.33942		Edd06-D9	6	D	9
YDR081C		519	0.973	239.794	-7.6265		395	0.9595	240.496	-7.6931		-0.272415	-0.0616893		Edd01-H5	1	H	5
YLR222C		552	0.9728	234.618	-13.6626		420	0.9738	239.067	-11.5471		-0.272725	-0.17391		Edd02-F9	2	F	9
YNL247W		552	0.9746	236.664	-10.8239		420	0.9429	240.553	-9.2578		-0.272725	-0.17391		Edd02-G7	2	G	7
YNR016C		472	0.9449	235.294	-11.9308		358	0.9358	237.304	-11.1574		-0.275773	-0.0682443		Edd01-B5	1	B	5
YDL017W		476	0.9496	228.36	-19.4292		361	0.9252	233.16	-16.4048		-0.275872	-0.287069		Edd03-G12	3	G	12
YDR429C		488	0.9447	241.02	-12.3843		370	0.9946	237.432	-10.5815		-0.27616	-0.351121		Edd06-G9	6	G	9
YMR131C		367	0.951	228.809	-16.3165		278	0.9353	232.441	-15.4075		-0.276871	-0.134052		Edd04-C3	4	C	3
YPL231W		466	0.9807	235.278	-12.0975		353	0.9263	236.157	-11.4968		-0.277032	-0.0707023		Edd01-C9	1	C	9
YPL063W		423	0.9267	229.665	-12.1858		320	0.9344	233.597	-12.1477		-0.278292	-0.138064		Edd04-D6	4	D	6
YER003C		310	0.9613	224.594	-17.2648		234	0.9402	228.62	-15.276		-0.280207	-0.143471		Edd04-E11	4	E	11
YHR058C		473	0.9577	238.238	-13.9354		357	0.958	234.15	-12.172		-0.280674	-0.362781		Edd06-D11	6	D	11
YDR288W		338	0.9586	240.426	-11.8327		255	0.9373	239.107	-10.6543		-0.280823	-0.363164		Edd06-D7	6	D	7
YMR288W		387	0.9509	230.096	-16.8523		292	0.9384	232.255	-15.6395		-0.280833	-0.0781199		Edd01-C2	1	C	2
YLR129W		534	0.9607	236.306	-11.1796		403	0.9305	237.845	-10.0552		-0.280852	-0.0781572		Edd01-D7	1	D	7
YOR260W		411	0.9489	232.748	-12.8332		310	0.9452	236.414	-11.5045		-0.28123	-0.303711		Edd03-G4	3	G	4
YER025W		294	0.9286	230.114	-12.5983		221	0.9502	231.329	-12.8903		-0.284298	-0.15502		Edd04-C5	4	C	5
YBR079C		522	0.9521	235.397	-11.9308		392	0.9541	238.459	-10.614		-0.285772	-0.20459		Edd02-A9	2	A	9
YPL160W		549	0.9672	237.201	-9.9028		412	0.9466	237.89	-9.5084		-0.286471	-0.0891241		Edd01-H2	1	H	2
YDR141C		536	0.9925	238.472	-11.4716		402	0.9453	239.136	-11.117		-0.287062	-0.0902773		Edd01-H10	1	H	10
YDR180W		552	0.9547	234.972	-15.616		414	0.9638	235.667	-15.1163		-0.287079	-0.0903124		Edd01-E12	1	E	12
YOR207C		542	0.9705	237.287	-9.4931		406	0.9458	237.684	-10.1397		-0.288296	-0.092687		Edd01-A8	1	A	8
YIL104C		390	0.9513	227.78	-15.8091		292	0.9247	230.619	-15.2761		-0.288535	-0.166983		Edd04-E2	4	E	2
YNL124W		248	0.8952	231.441	-11.9049		185	0.9081	230.726	-12.3069		-0.291706	-0.175936		Edd04-F5	4	F	5
YNL088W		567	0.9806	236.429	-11.3682		423	0.9527	238.091	-11.2244		-0.292388	-0.220148		Edd02-A3	2	A	3
YDR362C		640	0.9719	236.158	-17.5063		477	0.9623	238.203	-15.4388		-0.293419	-0.222572		Edd02-H12	2	H	12
YGL097W		316	0.9241	226.344	-14.0548		235	0.9319	229.894	-12.9119		-0.29507	-0.185433		Edd04-D10	4	D	10
YGR013W		402	0.9428	226.585	-17.2928		299	0.913	230.591	-16.123		-0.295154	-0.346959		Edd03-C12	3	C	12
YKL021C		374	0.9358	242.169	-12.251		278	0.9353	237.326	-12.0184		-0.295714	-0.818229		Edd08-G4	8	G	4
YNL256W		432	0.9329	234.039	-12.4124		321	0.9533	236.41	-11.7367		-0.296186	-0.22908		Edd02-C10	2	C	10
YLR033W		229	0.9258	223.24	-13.9825		170	0.9176	226.19	-14.0138		-0.296416	-0.189233		Edd04-D4	4	D	4
YFR031C		548	0.958	232.137	-14.0187		407	0.9386	234.888	-13.304		-0.296831	-0.109346		Edd01-B11	1	B	11
YFR027W		435	0.9425	242.23	-10.9253		323	0.9598	238.857	-9.2746		-0.296899	-0.40469		Edd06-F6	6	F	6
YLR022C		454	0.9229	240.511	-11.0896		337	0.9941	236.332	-8.8186		-0.297252	-0.405601		Edd06-B7	6	B	7
YER043C		344	0.9564	227.136	-13.1548		255	0.9294	230.873	-12.0691		-0.298367	-0.194742		Edd04-G8	4	G	8
YBR152W		471	0.9384	238.413	-13.443		349	0.9513	234.906	-11.0575		-0.299046	-0.410236		Edd06-B10	6	B	10
YHR186C		440	0.9636	237.017	-12.6198		326	0.9387	236.908	-11.5726		-0.299085	-0.113744		Edd01-B9	1	B	9
YNL126W		562	0.9537	234.485	-14.2948		416	0.9495	236.312	-13.0329		-0.300193	-0.238503		Edd02-E11	2	E	11
YGL099W		372	0.9382	230.041	-13.109		275	0.9564	232.841	-12.9809		-0.301178	-0.365668		Edd03-C8	3	C	8
YPR105C		523	0.9254	236.284	-12.2285		386	0.9456	238.882	-11.1534		-0.303067	-0.24526		Edd02-E9	2	E	9
YOR004W		502	0.9522	237.865	-14.8276		370	0.9595	233.977	-13.0828		-0.304388	-0.424036		Edd06-C12	6	C	12
YMR128W		437	0.9611	235.053	-14.0688		322	0.9752	237.199	-12.2448		-0.304567	-0.124444		Edd01-F10	1	F	10
YKL125W		421	0.9311	228.77	-14.4935		310	0.9161	231.19	-13.1943		-0.305212	-0.378201		Edd03-C10	3	C	10
YCR054C		499	0.9699	233.134	-13.273		367	0.9646	234.886	-12.1166		-0.306525	-0.382278		Edd03-D8	3	D	8
YML043C		399	0.9749	228.991	-15.7425		293	0.9249	230.668	-15.3924		-0.307885	-0.221613		Edd04-F1	4	F	1
YLR106C		671	0.9463	234.02	-13.7491		492	0.9512	234.883	-14.2388		-0.309749	-0.134559		Edd01-A1	1	A	1
YJL026W		333	0.9429	231.553	-12.0112		244	0.9385	231.735	-11.854		-0.309883	-0.227255		Edd04-G5	4	G	5
YIL031W		549	0.9545	234.59	-12.9743		402	0.9428	236.519	-12.2415		-0.310982	-0.136965		Edd01-E10	1	E	10
YKL022C		484	0.9463	233.959	-13.4208		354	0.9294	235.421	-11.068		-0.312031	-0.26634		Edd02-B9	2	B	9
YMR268C		348	0.9483	230.458	-11.0569		254	0.9252	235.348	-9.46		-0.313808	-0.238338		Edd04-H6	4	H	6
YPL075W		519	0.9788	234.743	-10.373		378	0.9444	236.904	-9.9169		-0.316293	-0.147331		Edd01-C5	1	C	5
YPL228W		270	0.9333	221.863	-15.3781		196	0.9031	228.383	-14.8863		-0.318915	-0.252756		Edd04-C10	4	C	10
YJL074C		497	0.9819	234.747	-11.7143		361	0.9197	237.284	-10.3337		-0.318956	-0.152529		Edd01-B8	1	B	8
YOR341W		467	0.9465	233.276	-13.5427		339	0.9499	234.903	-12.74		-0.319523	-0.153635		Edd01-C11	1	C	11
YOL066C		408	0.9461	226.561	-16.8862		296	0.9324	229.364	-17.0239		-0.319983	-0.424079		Edd03-B2	3	B	2
YGR119C		488	0.959	238.956	-14.2632		354	0.9266	232.126	-13.5153		-0.320245	-0.872152		Edd08-F1	8	F	1
YPR108W		283	0.947	228.396	-14.8077		205	0.9707	230.563	-13.1123		-0.321098	-0.258919		Edd04-G9	4	G	9
YGR091W		353	0.9377	230.75	-12.4997		255	0.9412	232.726	-12.1576		-0.324119	-0.267449		Edd04-F4	4	F	4
YGR278W		453	0.9514	230.593	-13.5569		327	0.948	234.146	-13.231		-0.325084	-0.439921		Edd03-B8	3	B	8
YHR070W		394	0.9391	232.634	-11.3961		284	0.9296	233.129	-11.1686		-0.326397	-0.273878		Edd04-A6	4	A	6
YDR301W		476	0.9664	233.912	-12.9805		343	0.9563	235.666	-12.059		-0.326875	-0.167985		Edd01-D10	1	D	10
YLL011W		339	0.9469	230.054	-13.525		244	0.9139	232.023	-13.01		-0.327687	-0.277523		Edd04-B5	4	B	5
YDR211W		514	0.9377	235.731	-12.9556		370	0.9541	238.342	-10.7468		-0.327965	-0.303808		Edd02-G9	2	G	9
YGR246C		445	0.9303	234.727	-12.2884		320	0.9719	238.575	-12.1335		-0.328878	-0.451707		Edd03-G6	3	G	6
YJL034W		480	0.95	233.965	-11.5189		345	0.9478	235.604	-11.4335		-0.329428	-0.453417		Edd03-C6	3	C	6
YDR398W		468	0.9551	232.334	-12.0432		336	0.9673	234.588	-11.9757		-0.33052	-0.456807		Edd03-C7	3	C	7
YKL173W		599	0.9466	232.026	-16.6116		430	0.9605	233.833	-15.7925		-0.330822	-0.175689		Edd01-C1	1	C	1
YLR397C		576	0.9844	234.744	-12.4173		413	0.9613	237.578	-11.9885		-0.331976	-0.313242		Edd02-B4	2	B	4
YOR110W		295	0.9288	230.342	-13.5326		211	0.9431	232.136	-11.3211		-0.333773	-0.294705		Edd04-H2	4	H	2
YBR236C		276	0.9348	229.653	-12.4696		197	0.9036	231.673	-11.7154		-0.33575	-0.300288		Edd04-F8	4	F	8
YBR142W		576	0.9392	235.611	-14.1389		411	0.9465	237.503	-13.0453		-0.336819	-0.324629		Edd02-C3	2	C	3
YER147C		400	0.9475	226.894	-15.7324		285	0.9579	230.856	-14.5877		-0.33797	-0.479946		Edd03-C11	3	C	11
YKL210W		485	0.9546	234.147	-12.8365		345	0.9565	235.092	-12.0726		-0.33977	-0.193154		Edd01-G2	1	G	2
YAL041W		532	0.9568	232.73	-14.9798		378	0.9339	236.299	-12.7363		-0.340985	-0.334426		Edd02-D11	2	D	11
YDR047W		532	0.9211	241.028	-10.1791		378	0.9444	235.596	-9.2972		-0.340985	-0.518569		Edd06-A5	6	A	5
YJL076W		459	0.9564	235.825	-12.1114		326	0.9601	238.698	-10.7395		-0.341266	-0.196075		Edd01-G9	1	G	9
YDL195W		576	0.9878	231.704	-12.8659		409	0.9584	235.957	-11.8275		-0.341685	-0.196892		Edd01-C10	1	C	10
YNL221C		522	0.9234	235.123	-12.1571		370	0.9459	236.899	-11.3637		-0.343379	-0.340056		Edd02-C9	2	C	9
YPR144C		432	0.9329	235.572	-11.3653		306	0.9379	238.236	-10.4919		-0.34389	-0.498335		Edd03-H8	3	H	8
YEL055C		503	0.9523	236.681	-10.1002		356	0.9691	236.49	-10.5403		-0.34484	-0.203051		Edd01-H1	1	H	1
YLR212C		400	0.975	228.567	-12.5296		283	0.9753	229.744	-12.6896		-0.344987	-0.326366		Edd04-C7	4	C	7
YML085C		403	0.9777	222.727	-16.2004		285	0.9895	226.244	-16.0479		-0.345423	-0.327597		Edd04-B11	4	B	11
YDR487C		534	0.9345	241.609	-11.1656		377	0.9151	235.611	-9.6479		-0.347373	-0.535068		Edd06-H9	6	H	9
YER038C		301	0.9169	228.077	-13.7419		212	0.9009	228.714	-14.4444		-0.349135	-0.338076		Edd04-A10	4	A	10
YOR151C		524	0.9676	234.081	-12.9726		369	0.9458	236.294	-12.1203		-0.349895	-0.212917		Edd01-B10	1	B	10
YPL204W		333	0.9279	232.863	-10.7262		234	0.9402	233.178	-10.5317		-0.351555	-0.34491		Edd04-A7	4	A	7
YFL024C		646	0.9706	235.974	-12.7914		453	0.9404	238.47	-11.9236		-0.354249	-0.365617		Edd02-G2	2	G	2
YML091C		532	0.9699	237.291	-9.4933		372	0.9462	236.421	-9.5073		-0.356943	-0.226673		Edd01-A6	1	A	6
YGL150C		528	0.947	234.671	-16.3899		369	0.9431	236.295	-14.9499		-0.357485	-0.227731		Edd01-F12	1	F	12
YKR079C		621	0.9758	236.446	-10.9532		434	0.9516	240.482	-10.245		-0.357594	-0.373483		Edd02-D6	2	D	6
YIL026C		522	0.9444	235.792	-10.9221		364	0.9258	237.219	-10.844		-0.359684	-0.378398		Edd02-A4	2	A	4
YBR143C		305	0.918	226.397	-15.4095		212	0.934	228.574	-15.2321		-0.362293	-0.375226		Edd04-G10	4	G	10
YDL132W		440	0.9341	232.094	-13.6245		305	0.9377	233.955	-12.1372		-0.36546	-0.391979		Edd02-B10	2	B	10
YKL095W		501	0.982	240.157	-12.0545		345	0.9594	236.801	-11.0517		-0.372161	-0.599099		Edd06-C10	6	C	10
YLR195C		346	0.9827	228.542	-14.3613		238	0.9496	231.835	-13.5144		-0.372861	-0.405064		Edd04-F9	4	F	9
YCR093W		529	0.9452	232.044	-12.0894		362	0.9309	234.165	-10.9311		-0.378474	-0.268697		Edd01-C8	1	C	8
YGR264C		481	0.9563	233.963	-12.6269		329	0.9666	235.626	-12.049		-0.378851	-0.42347		Edd02-B8	2	B	8
YLR071C		400	0.9675	236.528	-9.1942		273	0.9707	235.856	-8.9615		-0.380833	-0.273302		Edd01-H3	1	H	3
YHR023W		661	0.9546	237.181	-11.7825		450	0.9222	236.41	-11.3974		-0.383798	-0.279089		Edd01-A3	1	A	3
YPR010C		566	0.9611	235.55	-13.2912		385	0.9403	236.182	-13.2605		-0.384522	-0.436805		Edd02-A2	2	A	2
YMR309C		592	0.9662	236.98	-11.4792		401	0.9776	239.397	-10.3169		-0.388742	-0.446729		Edd02-E8	2	E	8
YFR052W		556	0.9694	240.08	-14.1324		376	0.9521	237.435	-12.9331		-0.39032	-0.646005		Edd06-C3	6	C	3
YGR185C		344	0.9506	229.233	-14.9799		232	0.9828	231.977	-13.6948		-0.392506	-0.460527		Edd04-H10	4	H	10
YPL016W		496	0.9597	236.435	-10.0882		334	0.9551	239.256	-9.4117		-0.394459	-0.299898		Edd01-F7	1	F	7
YOL034W		481	0.973	234.06	-10.6927		323	0.9133	237.394	-10.1273		-0.397201	-0.305248		Edd01-E6	1	E	6
YGL172W		438	0.9406	240.874	-11.1107		293	0.9147	233.822	-10.5914		-0.40092	-1.04949		Edd08-D7	8	D	7
YNL132W		635	0.9748	232.447	-18.0243		424	0.9481	233.718	-17.3294		-0.403109	-0.316781		Edd01-B1	1	B	1
YJR072C		264	0.9167	223.101	-18.819		176	0.9261	227.316	-17.105		-0.40358	-0.491793		Edd04-G11	4	G	11
YFL002C		384	0.987	226.405	-14.8874		256	0.9414	230.76	-13.9921		-0.404167	-0.685559		Edd03-B10	3	B	10
YGR198W		510	0.9431	235.616	-10.9476		340	0.9676	239.727	-10.1638		-0.404487	-0.483754		Edd02-E7	2	E	7
YOR326W		564	0.9787	238.079	-9.365		373	0.9625	237.913	-9.5535		-0.41257	-0.335246		Edd01-A5	1	A	5
YMR235C		298	0.9128	224.998	-18.6474		195	0.9744	229.036	-15.2572		-0.422329	-0.544727		Edd04-H11	4	H	11
YOR095C		472	0.9513	241.632	-12.4003		308	0.9318	237.95	-10.6692		-0.425754	-0.737534		Edd06-E9	6	E	9
YKL182W		544	0.9798	233.345	-13.8031		355	0.9718	235.56	-12.5988		-0.425855	-0.361176		Edd01-D11	1	D	11
YIL126W		641	0.9501	236.309	-13.5424		414	0.9372	236.989	-13.122		-0.43631	-0.381581		Edd01-A2	1	A	2
YIL150C		431	0.9443	226.415	-17.5355		278	0.9065	232.288	-16.4986		-0.437214	-0.788204		Edd03-A12	3	A	12
YNL061W		422	0.9384	233.601	-13.3035		272	0.9706	234.743	-12.5161		-0.4379	-0.790336		Edd03-F4	3	F	4
YLR291C		340	0.9265	231.57	-12.4566		219	0.9589	234.178	-11.6945		-0.438255	-0.589692		Edd04-G6	4	G	6
YER006W		342	0.9503	232.9	-13.3316		220	0.9318	234.011	-12.873		-0.439568	-0.795515		Edd03-H10	3	H	10
YGR046W		356	0.9382	229.509	-15.8208		229	0.9039	228.646	-13.799		-0.439656	-0.593649		Edd04-G2	4	G	2
YMR220W		347	0.9856	231.506	-12.9388		223	0.9327	232.084	-9.5355		-0.440556	-0.596189		Edd04-H3	4	H	3
YLR005W		357	0.9468	230.67	-12.8392		229	0.9476	230.802	-12.5534		-0.442454	-0.601546		Edd04-B6	4	B	6
YLR321C		320	0.975	228.392	-14.7321		205	0.9707	228.198	-14.3791		-0.443565	-0.604684		Edd04-G3	4	G	3
YKL189W		353	0.932	228.198	-13.567		226	0.9159	231.293	-11.8481		-0.444347	-0.606891		Edd04-H1	4	H	1
YOL038W		460	0.9609	239.02	-12.3995		294	0.932	237.232	-10.8038		-0.446423	-0.790923		Edd06-C4	6	C	4
YDL141W		491	0.947	235.232	-11.1195		313	0.9201	236.608	-12.1551		-0.449086	-0.825078		Edd03-A6	3	A	6
YNL262W		513	0.9454	235.99	-11.4974		327	0.9511	237.524	-11.0052		-0.44921	-0.40676		Edd01-D9	1	D	9
YCL043C		462	0.9502	232.644	-12.1187		294	0.9558	235.413	-11.8976		-0.450752	-0.830253		Edd03-H9	3	H	9
YNL103W		406	0.9754	231.429	-12.9026		258	0.9806	233.82	-12.6135		-0.451985	-0.834084		Edd03-A8	3	A	8
YLR115W		578	0.9637	233.353	-14.9318		366	0.9672	234.8	-14.0814		-0.455941	-0.604749		Edd02-B2	2	B	2
YER165W		488	0.957	230.062	-16.0624		308	0.9156	234.088	-14.771		-0.459021	-0.855938		Edd03-A11	3	A	11
YER023W		496	0.9778	241.153	-11.8273		313	0.9042	238.046	-9.4706		-0.459197	-0.82392		Edd06-D8	6	D	8
YPR161C		452	0.927	231.825	-14.0083		285	0.9614	234.309	-14.6698		-0.4599	-0.858669		Edd03-A10	3	A	10
YGL112C		403	0.9479	231.301	-16.009		254	0.9055	233.407	-15.4901		-0.460151	-0.859449		Edd03-H11	3	H	11
YNR011C		544	0.9596	233.211	-13.2698		342	0.9503	234.798	-13.2075		-0.463055	-0.621479		Edd02-B11	2	B	11
YNL216W		633	0.9652	233.213	-13.2691		397	0.9496	234.708	-12.4901		-0.465597	-0.627456		Edd02-A11	2	A	11
YBR055C		672	0.9807	236.829	-10.8918		419	0.9475	238.692	-10.4855		-0.471491	-0.641315		Edd02-C6	2	C	6
YDL102W		597	0.943	237.119	-9.5525		372	0.9435	236.654	-9.5134		-0.472012	-0.642542		Edd02-A6	2	A	6
YDR303C		552	0.9438	236.818	-10.8569		341	0.9326	237.711	-11.0109		-0.480547	-0.662612		Edd02-C8	2	C	8
YDL220C		536	0.9608	236.618	-12.5237		327	0.9511	234.799	-11.5137		-0.492984	-0.4922		Edd01-B4	1	B	4
YDL150W		366	0.9645	232.893	-10.8813		222	0.9189	235.781	-9.4309		-0.49819	-0.758908		Edd04-H7	4	H	7
YPR186C		355	0.9718	232.71	-11.4353		215	0.9581	233.056	-9.5313		-0.499652	-0.763037		Edd04-H4	4	H	4
YMR076C		565	0.9168	240.583	-10.4875		340	0.9618	238.72	-10.2588		-0.506712	-0.518992		Edd01-H9	1	H	9
YOR217W		573	0.9581	232.952	-13.3994		343	0.9883	234.939	-12.5615		-0.511988	-0.736546		Edd02-C11	2	C	11
YJR016C		335	0.9522	229.489	-15.3518		200	0.895	231.467	-13.7231		-0.513806	-1.0261		Edd03-E10	3	E	10
YER021W		450	0.9422	227.494	-15.783		267	0.9551	229.296	-15.1504		-0.52048	-0.821841		Edd04-F2	4	F	2
YJR076C		350	0.9486	230.655	-13.4307		206	0.9903	232.887	-10.8762		-0.528067	-0.843262		Edd04-H9	4	H	9
YFL008W		660	0.9818	237.543	-15.9317		380	0.9447	236.924	-15.4047		-0.550954	-0.605346		Edd01-H12	1	H	12
YCL017C		375	0.944	232.059	-11.567		212	0.9528	233.013	-11.2979		-0.568297	-0.956843		Edd04-E5	4	E	5
YBR237W		601	0.9268	229.562	-17.6764		334	0.9671	233.072	-16.9802		-0.586127	-0.910887		Edd02-C1	2	C	1
YOR361C		707	0.959	235.634	-11.2202		382	0.945	238.488	-10.547		-0.614409	-0.977394		Edd02-B6	2	B	6
YLR197W		358	0.9385	227.706	-14.7916		189	0.9577	228.459	-15.5389		-0.636298	-1.14883		Edd04-D3	4	D	3
YPR190C		542	0.9557	233.039	-13.9942		219	0.9406	233.096	-14.5614		-0.903482	-2.23646		Edd03-B4	3	B	4

## Sheet: Figure 2c_secondary screen
Figure 2c
Gene name	Gene name
Systematic	Standard	Assay I	Assay II	Assay III	mean	SD
YBR080C	SEC18	134.568	139.585	132.63	135.594	3.58943
YDR023W	SES1	124.384	140.873	134.851	133.369	8.34326
YDR356W	SPC110	126.055	130.221	118.273	124.85	6.06446
YMR079W	SEC14	148.131	135.131	85.4545	122.906	33.0783
YGR095C	RRP46	126.405	119.39	117.513	121.103	4.68697
YOL021C	DIS3	110.819	117.099	128.246	118.721	8.82631
YIL019W	FAF1	108.857	153.843	84.4175	115.706	35.2161
YDR062W	LCB2	115.083	126.662	71.0575	104.267	29.3377
YDL140C	RPO21	99.6705	103.563	98.449	100.561	2.67101
YPL243W	SRP68	102.021	97.205	101.852	100.359	2.73289
YNL172W	APC1	108.965	118.106	71.251	99.4407	24.8372
YGL145W	TIP20	133.331	79.743	84.3735	99.149	29.6925
YBL105C	PKC1	94.8115	92.971	108.362	98.7147	8.40493
YBL023C	MCM2	119.943	79.2015	92.6295	97.258	20.7614
YGL001C	ERG26	87.5865	95.543	99.7175	94.2823	6.16297
YDR016C	DAD1	59.918	132.946	88.4585	93.7742	36.803
YGL130W	CEG1	100.797	106.346	59.19	88.7773	25.7732
YGL238W	CSE1	85.851	87.4025	92.252	88.5018	3.3391
YIL062C	ARC15	103.469	92.092	60.3985	85.3198	22.3196
YJR007W	SUI2	80.5785	89.1105	85.4285	85.0392	4.2793
YIL144W	NDC80	110.139	61.5275	75.6385	82.4352	25.0086
YKL154W	SRP102	69.768	109.034	62.9905	80.5977	24.8591
YDR460W	TFB3	71.508	86.0645	68.8125	75.4617	9.28071
YHR069C	RRP4	52.635	97.2155	65.5305	71.7937	22.9407
YGR156W	PTI1	69.2955	56.5525	84.1675	70.0052	13.8212
YER171W	RAD3	65.5925	69.4735	66.719	67.2617	1.9966
YGR218W	CRM1	66.98	68.7745	58.527	64.7605	5.47243
YGL201C	MCM6	43.2655	91.4775	57.9615	64.2348	24.7106
YFR037C	RSC8	35.1465	93.8545	57.138	62.0463	29.6602
YMR093W	UTP15	90.0095	28.949	65.374	61.4442	30.7194
YIL106W	MOB1	27.3845	44.2645	105.254	58.9677	40.964
YPL126W	NAN1	66.439	60.177	50.175	58.9303	8.20336
YPL255W	BBP1	24.653	96.9075	53.8575	58.4727	36.3477
YMR168C	CEP3	79.4805	46.606	47.7545	57.947	18.6574
YGL061C	DUO1	42.4725	66.9215	51.169	53.521	12.393
YOL069W	NUF2	92.9135	19.8905	29.874	47.5593	39.5938
YOL094C	RFC4	41.827	36.4545	55.688	44.6565	9.92403
YGR179C	OKP1	109.32	-6.1745	26.715	43.287	59.5042
YIR010W	DSN1	30.4765	34.83	50.376	38.5608	10.4612
YDL111C	RRP42	21.0895	18.4595	19.6245	19.7245	1.31785
YLL034C	RIX7	11.601	29.7745	15.934	19.1032	9.49219
YPR019W	MCM4	34.216	-21.753	2.658	5.04033	28.0605
YKR068C	BET2	-0.8835	-9.7915	-8.708	-6.461	4.86054
YLR272C	YCS4	3.4715	-57.796	16.738	-12.5288	39.7597
YKR083C	DAD2	-17.0505	-28.743	-4.108	-16.6338	12.3228
YGL011C	SCL1	-1.594	-47.376	-6.4525	-18.4742	25.1473

## Sheet: Figure 3b,c_single ERdd + - est
Figure 3b,c
with 1 µM estradiol
time		BY4742				SEC18-ERdd				SES1-ERdd				SPC110-ERdd				SEC14-ERdd				RRP46-ERdd				DIS3-ERdd				SPC110Δ845-ERdd
hh:mm:ss		1	2	3		1	2	3		1	2	3		1	2	3		1	2	3		1	2	3		1	2	3		1	2	3
0:09:10		0.025	0.0285	0.03		0.0265	0.028	0.0255		0.024	0.025	0.026		0.0235	0.027	0.029		0.027	0.026	0.026		0.0235	0.033	0.0295		0.025	0.029	0.029		0.021	0.026	0.028
0:19:10		0.026	0.03	0.0305		0.0265	0.031	0.028		0.025	0.0265	0.0285		0.024	0.0285	0.03		0.0285	0.0285	0.029		0.025	0.0345	0.031		0.0255	0.031	0.0305		0.023	0.029	0.03
0:29:10		0.028	0.0325	0.0315		0.0285	0.033	0.0305		0.027	0.028	0.0305		0.0255	0.031	0.032		0.03	0.0305	0.0315		0.0265	0.037	0.0335		0.028	0.0335	0.0325		0.0255	0.031	0.0325
0:39:10		0.0305	0.035	0.033		0.031	0.035	0.0335		0.029	0.03	0.033		0.028	0.033	0.034		0.032	0.0325	0.0335		0.029	0.04	0.0365		0.03	0.0355	0.0355		0.027	0.035	0.035
0:49:10		0.033	0.0365	0.0345		0.0325	0.0375	0.0355		0.031	0.032	0.0355		0.03	0.035	0.037		0.034	0.035	0.0365		0.0305	0.042	0.039		0.032	0.0375	0.037		0.03	0.037	0.0375
0:59:10		0.035	0.039	0.0365		0.0345	0.0395	0.038		0.033	0.0345	0.038		0.032	0.037	0.0395		0.0355	0.0375	0.039		0.0325	0.0445	0.042		0.0345	0.0405	0.04		0.0325	0.041	0.04
1:09:10		0.037	0.0415	0.0385		0.0365	0.042	0.041		0.036	0.036	0.041		0.034	0.039	0.0425		0.0375	0.0395	0.0415		0.0345	0.0475	0.0455		0.036	0.043	0.043		0.0355	0.043	0.0435
1:19:10		0.04	0.0435	0.041		0.0385	0.0445	0.044		0.038	0.039	0.044		0.037	0.041	0.045		0.0405	0.0425	0.0445		0.037	0.0505	0.049		0.0385	0.0465	0.0455		0.0395	0.047	0.047
1:29:10		0.042	0.0465	0.044		0.0405	0.047	0.0465		0.0405	0.041	0.0475		0.039	0.045	0.048		0.0425	0.045	0.047		0.0395	0.054	0.0525		0.041	0.0495	0.0485		0.043	0.049	0.05
1:39:10		0.0465	0.0495	0.047		0.043	0.0495	0.0485		0.0435	0.043	0.0505		0.042	0.047	0.051		0.0445	0.048	0.05		0.0425	0.058	0.0575		0.0435	0.0525	0.0515		0.046	0.053	0.0545
1:49:10		0.05	0.0525	0.05		0.045	0.052	0.0515		0.046	0.0445	0.0535		0.0445	0.0505	0.057		0.048	0.0505	0.054		0.045	0.062	0.062		0.047	0.056	0.0545		0.0495	0.056	0.0575
1:59:10		0.0535	0.0565	0.054		0.047	0.055	0.0555		0.049	0.0475	0.057		0.048	0.0545	0.0605		0.051	0.054	0.058		0.049	0.066	0.0655		0.0505	0.0595	0.0575		0.053	0.061	0.062
2:09:10		0.058	0.061	0.0565		0.05	0.0575	0.0585		0.053	0.0505	0.0605		0.052	0.0585	0.065		0.054	0.0575	0.062		0.053	0.071	0.068		0.054	0.0625	0.0605		0.059	0.0685	0.067
2:19:10		0.0615	0.065	0.0605		0.053	0.0615	0.0625		0.056	0.053	0.0645		0.056	0.0635	0.07		0.0575	0.0615	0.0655		0.057	0.0755	0.077		0.0575	0.0665	0.0645		0.0635	0.0725	0.071
2:29:10		0.067	0.07	0.0645		0.0565	0.0655	0.0665		0.061	0.0565	0.069		0.06	0.068	0.0755		0.0615	0.065	0.07		0.062	0.081	0.0805		0.0625	0.072	0.0685		0.069	0.078	0.0765
2:39:10		0.0715	0.0745	0.068		0.0595	0.0695	0.071		0.0655	0.0595	0.0735		0.065	0.073	0.0815		0.0655	0.0695	0.0735		0.066	0.0875	0.0865		0.066	0.077	0.0725		0.074	0.084	0.0815
2:49:10		0.0765	0.08	0.0725		0.0635	0.074	0.076		0.07	0.0635	0.0785		0.07	0.0785	0.087		0.0695	0.073	0.079		0.0715	0.0935	0.093		0.07	0.0825	0.0775		0.0805	0.0895	0.0875
2:59:10		0.082	0.085	0.077		0.067	0.0785	0.081		0.075	0.067	0.083		0.075	0.0845	0.094		0.0745	0.077	0.084		0.077	0.1005	0.0995		0.075	0.0885	0.0825		0.086	0.0955	0.0935
3:09:10		0.088	0.0915	0.083		0.071	0.0835	0.086		0.0805	0.071	0.089		0.081	0.0915	0.101		0.0795	0.0815	0.089		0.083	0.1075	0.1065		0.08	0.0955	0.089		0.093	0.102	0.1
3:19:10		0.095	0.0975	0.0895		0.076	0.0885	0.092		0.0865	0.0755	0.094		0.088	0.099	0.109		0.0855	0.0865	0.094		0.09	0.115	0.1135		0.086	0.1025	0.095		0.1005	0.109	0.107
3:29:10		0.1025	0.104	0.096		0.082	0.094	0.0985		0.0935	0.08	0.1005		0.095	0.1055	0.1165		0.092	0.091	0.1005		0.0975	0.1225	0.1215		0.0925	0.1095	0.1015		0.1075	0.1155	0.1145
3:39:10		0.1095	0.1115	0.103		0.087	0.0995	0.105		0.1	0.085	0.1065		0.102	0.113	0.125		0.098	0.097	0.107		0.1045	0.1295	0.129		0.099	0.1165	0.1085		0.1155	0.1225	0.121
3:49:10		0.117	0.1185	0.11		0.092	0.1055	0.1125		0.106	0.0905	0.113		0.1085	0.121	0.1325		0.1045	0.103	0.1145		0.1115	0.137	0.1365		0.105	0.124	0.1155		0.124	0.13	0.129
3:59:10		0.1245	0.127	0.118		0.098	0.112	0.12		0.113	0.0955	0.1195		0.116	0.1295	0.1415		0.1115	0.1095	0.1215		0.1195	0.146	0.144		0.112	0.132	0.1225		0.133	0.138	0.1375
4:09:10		0.1345	0.135	0.1265		0.106	0.1185	0.128		0.1205	0.1015	0.1265		0.125	0.138	0.151		0.1205	0.116	0.1295		0.1285	0.1555	0.1535		0.1205	0.1395	0.1295		0.142	0.1475	0.1465
4:19:10		0.1425	0.1435	0.1355		0.112	0.1255	0.137		0.127	0.1075	0.134		0.1325	0.1475	0.161		0.127	0.1235	0.138		0.1355	0.166	0.1635		0.1275	0.1485	0.138		0.152	0.1565	0.1565
4:29:10		0.152	0.153	0.1455		0.1195	0.1325	0.1455		0.1345	0.1135	0.1415		0.141	0.159	0.172		0.136	0.1305	0.1465		0.1445	0.1785	0.1745		0.1365	0.158	0.1465		0.162	0.166	0.1665
4:39:10		0.1625	0.1635	0.155		0.1285	0.14	0.155		0.1425	0.12	0.1495		0.15	0.1695	0.1855		0.1445	0.1385	0.1555		0.1535	0.191	0.187		0.146	0.169	0.156		0.174	0.1765	0.177
4:49:10		0.174	0.174	0.1665		0.1365	0.1475	0.1645		0.151	0.127	0.158		0.1605	0.1815	0.199		0.1545	0.147	0.165		0.164	0.204	0.201		0.156	0.18	0.167		0.186	0.1885	0.1895
4:59:10		0.187	0.186	0.179		0.147	0.1555	0.175		0.161	0.134	0.167		0.1725	0.1955	0.213		0.1655	0.156	0.175		0.176	0.22	0.2155		0.1675	0.194	0.179		0.199	0.201	0.2015
5:09:10		0.1995	0.198	0.1915		0.1565	0.1645	0.186		0.1705	0.1425	0.177		0.184	0.2095	0.229		0.175	0.1655	0.186		0.1885	0.236	0.231		0.178	0.2085	0.192		0.213	0.215	0.216
5:19:10		0.2135	0.2125	0.2055		0.1665	0.173	0.198		0.181	0.15	0.188		0.1965	0.226	0.246		0.1855	0.1755	0.1975		0.202	0.2535	0.2485		0.1905	0.223	0.206		0.228	0.2295	0.2315
5:29:10		0.2295	0.227	0.221		0.179	0.183	0.2105		0.1935	0.1585	0.199		0.2115	0.242	0.2645		0.1975	0.186	0.21		0.2175	0.2715	0.2665		0.2055	0.2395	0.221		0.245	0.245	0.247
5:39:10		0.245	0.2415	0.237		0.189	0.193	0.2235		0.2045	0.1675	0.211		0.226	0.261	0.2845		0.209	0.1975	0.222		0.232	0.292	0.2865		0.2185	0.2575	0.237		0.2625	0.262	0.265
5:49:10		0.264	0.2585	0.2555		0.2025	0.2035	0.2375		0.219	0.1765	0.225		0.2435	0.281	0.3055		0.2225	0.21	0.237		0.2505	0.3145	0.3075		0.2355	0.277	0.255		0.2825	0.2805	0.2835
5:59:10		0.281	0.276	0.274		0.2155	0.2145	0.2525		0.232	0.187	0.2385		0.2605	0.302	0.3285		0.2355	0.222	0.251		0.268	0.336	0.3295		0.251	0.297	0.2745		0.3025	0.299	0.303
6:09:10		0.3015	0.296	0.294		0.23	0.227	0.2685		0.247	0.198	0.254		0.2795	0.324	0.353		0.25	0.235	0.2665		0.287	0.3595	0.353		0.2695	0.318	0.2945		0.3245	0.319	0.3245
6:19:10		0.3235	0.316	0.316		0.2465	0.24	0.285		0.2635	0.2095	0.2695		0.3	0.348	0.3775		0.2665	0.2495	0.2825		0.309	0.3845	0.3795		0.2895	0.3405	0.316		0.348	0.3405	0.346
6:29:10		0.3465	0.337	0.34		0.262	0.254	0.303		0.281	0.222	0.286		0.322	0.374	0.404		0.283	0.265	0.301		0.33	0.4115	0.406		0.3095	0.365	0.34		0.3725	0.3625	0.3705
6:39:10		0.369	0.3595	0.3635		0.2795	0.268	0.3215		0.299	0.2355	0.304		0.3445	0.3985	0.4335		0.301	0.28	0.319		0.3535	0.438	0.4325		0.332	0.39	0.364		0.3975	0.3855	0.395
6:49:10		0.393	0.3835	0.3895		0.2965	0.284	0.3415		0.3165	0.249	0.3225		0.367	0.428	0.4615		0.318	0.2975	0.3385		0.377	0.4675	0.462		0.3545	0.416	0.39		0.425	0.4105	0.419
6:59:10		0.4205	0.409	0.416		0.316	0.3005	0.3625		0.3375	0.2645	0.3425		0.3925	0.456	0.4925		0.338	0.315	0.359		0.4035	0.498	0.4935		0.3805	0.4445	0.4165		0.4525	0.4365	0.447
7:09:10		0.448	0.4355	0.4445		0.337	0.3175	0.385		0.358	0.2805	0.363		0.4185	0.4875	0.5235		0.3585	0.3345	0.38		0.4305	0.53	0.5255		0.4055	0.474	0.446		0.482	0.4635	0.4745
7:19:10		0.475	0.463	0.4735		0.3565	0.3355	0.4075		0.3785	0.2975	0.385		0.4455	0.5185	0.5565		0.3795	0.3545	0.4025		0.457	0.5615	0.5585		0.4315	0.5045	0.476		0.514	0.4915	0.505
7:29:10		0.5055	0.491	0.5035		0.3795	0.355	0.432		0.402	0.3145	0.408		0.4745	0.552	0.591		0.403	0.3745	0.426		0.488	0.5955	0.5925		0.4605	0.5365	0.5085		0.546	0.5205	0.535
7:39:10		0.5375	0.521	0.535		0.403	0.3745	0.4565		0.4255	0.3335	0.431		0.505	0.5845	0.6255		0.426	0.397	0.4515		0.5185	0.63	0.627		0.4895	0.567	0.541		0.58	0.5495	0.567
7:49:10		0.566	0.5505	0.569		0.4265	0.3965	0.4825		0.4495	0.3525	0.456		0.536	0.619	0.6615		0.449	0.4205	0.477		0.549	0.6645	0.662		0.5195	0.6015	0.5755		0.613	0.5815	0.5975
7:59:10		0.601	0.583	0.602		0.4525	0.418	0.509		0.476	0.374	0.4805		0.569	0.6545	0.6985		0.475	0.4435	0.5035		0.5815	0.6995	0.6995		0.5515	0.635	0.61		0.6485	0.613	0.6315
8:09:10		0.6335	0.6155	0.637		0.4785	0.4415	0.538		0.503	0.396	0.508		0.601	0.69	0.737		0.502	0.4685	0.5315		0.6145	0.736	0.737		0.5855	0.67	0.6465		0.6855	0.6455	0.667
8:19:10		0.6675	0.6485	0.672		0.5055	0.466	0.567		0.529	0.417	0.535		0.635	0.727	0.7755		0.5285	0.494	0.561		0.65	0.773	0.776		0.618	0.7055	0.682		0.7215	0.6785	0.7015
8:29:10		0.7025	0.682	0.7085		0.533	0.4915	0.5965		0.5565	0.4415	0.5635		0.6685	0.764	0.815		0.556	0.5205	0.5885		0.684	0.8095	0.8145		0.653	0.742	0.7205		0.759	0.7135	0.737
8:39:10		0.74	0.719	0.7455		0.5625	0.517	0.626		0.5855	0.4655	0.5915		0.7045	0.8025	0.853		0.5855	0.549	0.621		0.721	0.8485	0.8525		0.6885	0.7785	0.759		0.797	0.7475	0.774
8:49:10		0.7745	0.7545	0.7835		0.59	0.5435	0.657		0.616	0.49	0.6215		0.74	0.841	0.891		0.6145	0.5775	0.652		0.756	0.886	0.891		0.723	0.8175	0.7975		0.8355	0.785	0.811
8:59:10		0.8135	0.7905	0.82		0.62	0.571	0.688		0.645	0.5165	0.6525		0.777	0.88	0.9325		0.6425	0.6085	0.683		0.794	0.924	0.93		0.7625	0.8545	0.838		0.875	0.819	0.849
9:09:10		0.851	0.8275	0.8595		0.6525	0.5995	0.722		0.677	0.543	0.684		0.8155	0.918	0.9715		0.675	0.6385	0.715		0.833	0.9595	0.969		0.8005	0.8915	0.8775		0.9155	0.8575	0.8875
9:19:10		0.891	0.865	0.895		0.6845	0.6275	0.752		0.7095	0.57	0.7155		0.853	0.9555	1.01		0.705	0.67	0.7485		0.8705	0.9985	1.01		0.8385	0.927	0.917		0.9545	0.8935	0.926
9:29:10		0.929	0.9015	0.935		0.7165	0.658	0.7865		0.742	0.5985	0.7485		0.891	0.9945	1.049		0.737	0.7005	0.782		0.9095	1.0345	1.0485		0.8775	0.9655	0.9565		0.9955	0.9325	0.9635
9:39:10		0.967	0.9405	0.972		0.7485	0.687	0.8205		0.7755	0.6275	0.783		0.9295	1.0315	1.088		0.7705	0.733	0.817		0.949	1.0725	1.0865		0.9155	1.003	0.9965		1.0345	0.9705	1.003
9:49:10		1.005	0.978	1.0095		0.782	0.7185	0.8535		0.809	0.658	0.817		0.9685	1.0675	1.128		0.8025	0.7665	0.8535		0.987	1.107	1.1245		0.9545	1.039	1.036		1.0745	1.0075	1.043
9:59:10		1.044	1.016	1.0465		0.8155	0.7495	0.8875		0.843	0.689	0.8505		1.007	1.105	1.164		0.8355	0.801	0.888		1.0245	1.145	1.163		0.9945	1.076	1.075		1.112	1.0465	1.0815
10:09:10		1.081	1.0535	1.084		0.8475	0.7815	0.921		0.8785	0.7205	0.884		1.0435	1.1415	1.203		0.868	0.835	0.9235		1.062	1.1795	1.2005		1.0295	1.113	1.113		1.151	1.085	1.1195
10:19:10		1.12	1.091	1.12		0.883	0.8145	0.955		0.9115	0.752	0.9185		1.0845	1.1765	1.2405		0.904	0.869	0.9595		1.1015	1.214	1.2385		1.0705	1.145	1.1525		1.1885	1.122	1.1575
10:29:10		1.158	1.129	1.156		0.9155	0.845	0.9895		0.9475	0.7835	0.9555		1.121	1.2115	1.277		0.936	0.906	0.9965		1.139	1.2475	1.275		1.109	1.181	1.1895		1.225	1.161	1.1965
10:39:10		1.195	1.165	1.19		0.95	0.8795	1.0225		0.9825	0.817	0.99		1.159	1.246	1.313		0.9715	0.9405	1.032		1.1745	1.281	1.312		1.1475	1.2155	1.2275		1.262	1.1985	1.233
10:49:10		1.231	1.202	1.224		0.984	0.9105	1.0565		1.0195	0.8515	1.025		1.1955	1.2775	1.348		1.0055	0.976	1.068		1.2105	1.313	1.3465		1.1835	1.249	1.266		1.297	1.2355	1.2705
10:59:10		1.266	1.2375	1.257		1.0175	0.944	1.0915		1.053	0.885	1.061		1.2305	1.3105	1.3845		1.0375	1.014	1.104		1.2455	1.3445	1.383		1.218	1.279	1.3015		1.332	1.2735	1.308
11:09:10		1.3	1.271	1.2915		1.051	0.977	1.1245		1.089	0.9175	1.0975		1.264	1.3425	1.4195		1.074	1.048	1.1415		1.28	1.376	1.4175		1.254	1.311	1.338		1.364	1.3085	1.345
11:19:10		1.3315	1.305	1.3215		1.084	1.0105	1.159		1.125	0.9525	1.1335		1.297	1.374	1.4545		1.109	1.085	1.177		1.3115	1.4075	1.4535		1.2865	1.343	1.374		1.3955	1.344	1.38
11:29:10		1.363	1.3375	1.3535		1.118	1.0435	1.191		1.1585	0.9895	1.17		1.3305	1.404	1.4885		1.1425	1.121	1.212		1.342	1.437	1.4855		1.3205	1.373	1.4105		1.424	1.379	1.414
11:39:10		1.391	1.3695	1.384		1.149	1.0775	1.224		1.1925	1.024	1.204		1.3575	1.4345	1.521		1.1755	1.1545	1.2475		1.3695	1.4655	1.52		1.3495	1.405	1.4445		1.451	1.414	1.45
11:49:10		1.4185	1.3995	1.414		1.1815	1.11	1.256		1.2255	1.058	1.2385		1.3865	1.463	1.5515		1.209	1.192	1.283		1.397	1.493	1.5505		1.379	1.4325	1.4785		1.4775	1.4485	1.484
11:59:10		1.4465	1.427	1.4435		1.214	1.142	1.2885		1.2605	1.0925	1.272		1.4155	1.491	1.5795		1.244	1.2275	1.32		1.4245	1.5205	1.581		1.4075	1.461	1.511		1.5015	1.482	1.516
12:09:10		1.469	1.4545	1.4725		1.245	1.1765	1.3195		1.293	1.129	1.306		1.4405	1.5165	1.6035		1.275	1.263	1.3525		1.4475	1.547	1.6075		1.4335	1.489	1.542		1.5225	1.5135	1.544
12:19:10		1.489	1.48	1.4995		1.2745	1.208	1.3495		1.3235	1.1645	1.3395		1.463	1.54	1.623		1.3075	1.2975	1.388		1.4685	1.569	1.631		1.4575	1.515	1.571		1.5405	1.543	1.5705
12:29:10		1.5045	1.502	1.5255		1.303	1.2405	1.3815		1.3555	1.1965	1.373		1.4835	1.563	1.6385		1.3365	1.3325	1.4215		1.484	1.5915	1.65		1.4765	1.54	1.5965		1.555	1.569	1.5905
12:39:10		1.517	1.52	1.549		1.3305	1.273	1.4115		1.386	1.2315	1.4045		1.4985	1.5815	1.6495		1.365	1.366	1.452		1.4975	1.61	1.666		1.494	1.562	1.6185		1.5665	1.591	1.608
12:49:10		1.527	1.536	1.5685		1.3555	1.305	1.442		1.416	1.266	1.436		1.5105	1.597	1.659		1.393	1.399	1.484		1.5095	1.6245	1.679		1.507	1.5805	1.6365		1.5755	1.609	1.6215
12:59:10		1.536	1.549	1.585		1.381	1.3355	1.47		1.444	1.2985	1.4675		1.5225	1.6085	1.6665		1.418	1.431	1.5115		1.518	1.636	1.688		1.5195	1.5955	1.65		1.5835	1.623	1.632
13:09:10		1.5425	1.5585	1.5985		1.402	1.366	1.497		1.465	1.331	1.498		1.5305	1.6175	1.6725		1.438	1.4615	1.535		1.5255	1.647	1.6975		1.528	1.608	1.662		1.5905	1.635	1.641
13:19:10		1.549	1.5665	1.608		1.425	1.3965	1.5225		1.4845	1.364	1.5245		1.539	1.6255	1.6775		1.4565	1.4895	1.556		1.533	1.6545	1.704		1.536	1.6175	1.6705		1.596	1.6445	1.6475
13:29:10		1.5535	1.5735	1.6175		1.4415	1.427	1.544		1.4995	1.3945	1.5485		1.546	1.6315	1.6815		1.471	1.5145	1.5725		1.539	1.66	1.7105		1.5415	1.626	1.679		1.6005	1.6525	1.6535
13:39:10		1.5565	1.5785	1.625		1.456	1.4545	1.5625		1.51	1.4255	1.568		1.55	1.6365	1.685		1.4825	1.5355	1.5855		1.542	1.6665	1.714		1.5455	1.6335	1.6855		1.604	1.6585	1.658
13:49:10		1.56	1.583	1.63		1.4695	1.4825	1.5785		1.5195	1.4565	1.5825		1.5545	1.6395	1.687		1.492	1.553	1.597		1.5465	1.6715	1.7175		1.5495	1.639	1.689		1.607	1.663	1.6605
13:59:10		1.5635	1.5865	1.635		1.4795	1.5045	1.59		1.5275	1.486	1.5955		1.56	1.644	1.6895		1.5005	1.567	1.606		1.551	1.6745	1.72		1.5545	1.6425	1.693		1.61	1.668	1.6635
14:09:10		1.566	1.5895	1.638		1.489	1.525	1.601		1.534	1.514	1.6065		1.5635	1.6475	1.6915		1.5065	1.5775	1.6135		1.554	1.6785	1.723		1.558	1.647	1.697		1.612	1.6705	1.6665
14:19:10		1.5685	1.592	1.6415		1.495	1.542	1.608		1.5395	1.536	1.613		1.5665	1.6505	1.693		1.5125	1.5875	1.6195		1.5565	1.681	1.725		1.5595	1.6515	1.7		1.6145	1.6735	1.6685
14:29:10		1.5705	1.594	1.644		1.5015	1.556	1.6155		1.5445	1.554	1.62		1.569	1.6515	1.6925		1.518	1.594	1.6235		1.5585	1.683	1.7275		1.562	1.6545	1.703		1.616	1.676	1.6705
14:39:10		1.572	1.5955	1.646		1.5065	1.5655	1.6205		1.5475	1.57	1.625		1.5715	1.654	1.6945		1.522	1.599	1.6275		1.561	1.685	1.7285		1.564	1.6575	1.7055		1.618	1.678	1.6725
14:49:10		1.5725	1.597	1.6475		1.5105	1.575	1.625		1.55	1.5825	1.63		1.574	1.656	1.696		1.5255	1.605	1.6305		1.563	1.687	1.73		1.566	1.6595	1.7075		1.6195	1.68	1.6745
14:59:10		1.572	1.598	1.6495		1.513	1.582	1.6275		1.552	1.5915	1.633		1.574	1.658	1.6975		1.5275	1.6085	1.6335		1.5635	1.689	1.731		1.5665	1.661	1.7085		1.6205	1.682	1.6755
15:09:10		1.5745	1.5995	1.651		1.517	1.588	1.6305		1.556	1.5995	1.6365		1.5775	1.6595	1.697		1.531	1.612	1.636		1.5655	1.69	1.733		1.5685	1.663	1.71		1.622	1.6825	1.6765
15:19:10		1.576	1.601	1.652		1.5195	1.5925	1.6325		1.557	1.607	1.6385		1.579	1.6605	1.698		1.534	1.6155	1.638		1.5675	1.6915	1.733		1.5695	1.6645	1.7115		1.623	1.6835	1.6765
15:29:10		1.577	1.6015	1.6535		1.5215	1.597	1.6355		1.559	1.612	1.6405		1.58	1.662	1.699		1.536	1.618	1.64		1.5695	1.693	1.734		1.5705	1.666	1.7135		1.6245	1.6855	1.6785
15:39:10		1.577	1.6025	1.6545		1.523	1.6	1.637		1.5595	1.616	1.6425		1.58	1.663	1.699		1.5365	1.6185	1.6415		1.5685	1.694	1.735		1.571	1.6675	1.7145		1.625	1.685	1.6795
15:49:10		1.577	1.603	1.6555		1.5245	1.6025	1.639		1.561	1.62	1.6445		1.5815	1.6635	1.6995		1.539	1.6205	1.643		1.5695	1.6955	1.7355		1.572	1.6685	1.715		1.6265	1.687	1.68
15:59:10		1.579	1.6035	1.657		1.5265	1.605	1.639		1.5625	1.622	1.645		1.5835	1.665	1.7		1.542	1.623	1.644		1.5715	1.6965	1.7365		1.573	1.6705	1.715		1.627	1.6875	1.681
16:09:10		1.578	1.604	1.657		1.5275	1.608	1.639		1.563	1.625	1.646		1.5835	1.6655	1.7015		1.542	1.625	1.6445		1.571	1.6975	1.7375		1.573	1.671	1.7165		1.6275	1.689	1.682
16:19:10		1.5795	1.6055	1.658		1.5295	1.609	1.641		1.565	1.627	1.648		1.585	1.6665	1.701		1.544	1.6255	1.6465		1.5725	1.6985	1.7375		1.575	1.672	1.716		1.629	1.6885	1.6825
16:29:10		1.58	1.605	1.6585		1.5295	1.61	1.6415		1.5655	1.629	1.6485		1.585	1.668	1.7015		1.5445	1.6265	1.6475		1.5725	1.7	1.737		1.5745	1.6725	1.717		1.629	1.689	1.683
16:39:10		1.5805	1.606	1.6595		1.5305	1.6115	1.642		1.566	1.63	1.6495		1.5865	1.668	1.7025		1.5455	1.6275	1.648		1.574	1.6995	1.739		1.5755	1.674	1.7175		1.63	1.6895	1.6835
16:49:10		1.58	1.6065	1.659		1.5305	1.612	1.642		1.5665	1.6315	1.6505		1.587	1.6685	1.702		1.5465	1.6285	1.6485		1.5735	1.7005	1.739		1.5755	1.6745	1.7175		1.631	1.6895	1.684
16:59:10		1.5815	1.6065	1.66		1.533	1.614	1.642		1.5675	1.633	1.6505		1.5885	1.6695	1.7025		1.548	1.629	1.649		1.5755	1.7005	1.7385		1.5775	1.6755	1.718		1.632	1.69	1.684
17:09:10		1.5825	1.6075	1.6605		1.534	1.6145	1.6425		1.5685	1.634	1.651		1.5895	1.67	1.703		1.5485	1.63	1.65		1.576	1.7015	1.7395		1.5785	1.676	1.7185		1.6315	1.6905	1.6845
17:19:10		1.5825	1.607	1.6615		1.534	1.614	1.644		1.569	1.635	1.6515		1.5895	1.6705	1.703		1.5495	1.6305	1.65		1.5765	1.703	1.7395		1.5785	1.6765	1.7185		1.6325	1.691	1.685
17:29:10		1.583	1.608	1.6605		1.535	1.615	1.644		1.5695	1.6355	1.6515		1.59	1.671	1.703		1.5495	1.631	1.6505		1.577	1.7025	1.7405		1.5795	1.6785	1.7185		1.6335	1.6905	1.6845
17:39:10		1.583	1.608	1.6615		1.535	1.6155	1.6435		1.5695	1.6365	1.653		1.5905	1.6715	1.7025		1.55	1.6325	1.6515		1.5775	1.7035	1.7395		1.58	1.679	1.7185		1.634	1.692	1.686
17:49:10		1.5835	1.608	1.662		1.536	1.6165	1.645		1.5705	1.6375	1.653		1.591	1.672	1.7045		1.5505	1.6325	1.652		1.578	1.705	1.741		1.58	1.679	1.719		1.6345	1.6925	1.6865
17:59:10		1.583	1.609	1.6625		1.535	1.6165	1.645		1.5695	1.6375	1.6535		1.591	1.673	1.7045		1.5505	1.633	1.6525		1.5775	1.705	1.7415		1.5805	1.6805	1.7195		1.6345	1.693	1.686
18:09:10		1.5835	1.609	1.663		1.536	1.6175	1.6445		1.5705	1.6375	1.654		1.5915	1.6735	1.705		1.552	1.6335	1.653		1.578	1.7065	1.742		1.581	1.68	1.7205		1.6355	1.6935	1.687
18:19:10		1.585	1.609	1.6635		1.537	1.618	1.645		1.5715	1.6385	1.6545		1.593	1.674	1.7055		1.5535	1.6335	1.653		1.58	1.7065	1.742		1.582	1.6805	1.7205		1.636	1.6935	1.687
18:29:10		1.5855	1.61	1.6635		1.538	1.618	1.645		1.572	1.6385	1.655		1.594	1.674	1.7055		1.554	1.635	1.654		1.58	1.7065	1.742		1.583	1.6815	1.7205		1.6365	1.6935	1.6865
18:39:10		1.586	1.61	1.664		1.538	1.6185	1.646		1.573	1.639	1.6555		1.5945	1.676	1.706		1.554	1.635	1.6535		1.58	1.708	1.743		1.5835	1.682	1.7205		1.637	1.6935	1.6875
18:49:10		1.586	1.6105	1.664		1.539	1.619	1.646		1.5725	1.6395	1.6555		1.595	1.675	1.706		1.554	1.636	1.654		1.5805	1.708	1.7435		1.5835	1.6825	1.721		1.6375	1.6935	1.688
18:59:10		1.585	1.6105	1.6645		1.538	1.6195	1.646		1.572	1.6405	1.6565		1.595	1.6765	1.7065		1.5535	1.636	1.6545		1.579	1.7085	1.7435		1.5825	1.683	1.7215		1.638	1.694	1.6885
19:09:10		1.587	1.6105	1.665		1.539	1.62	1.6455		1.5735	1.6405	1.6565		1.5965	1.676	1.7065		1.555	1.6365	1.655		1.581	1.7095	1.744		1.584	1.6825	1.7215		1.6385	1.6945	1.689
19:19:10		1.5875	1.611	1.6655		1.54	1.6195	1.647		1.574	1.6405	1.6565		1.596	1.677	1.707		1.5555	1.6365	1.6555		1.581	1.7095	1.744		1.5845	1.6835	1.721		1.639	1.6955	1.6895
19:29:10		1.588	1.611	1.666		1.5405	1.62	1.647		1.5745	1.641	1.6565		1.597	1.677	1.707		1.5565	1.6375	1.6555		1.5815	1.7105	1.744		1.585	1.685	1.7225		1.6395	1.6955	1.6895
19:39:10		1.5875	1.611	1.6655		1.54	1.6205	1.6465		1.5735	1.641	1.6565		1.597	1.6775	1.707		1.5555	1.6375	1.656		1.581	1.712	1.744		1.5855	1.685	1.722		1.6395	1.6955	1.6905
19:49:10		1.588	1.612	1.6655		1.5395	1.62	1.647		1.574	1.6415	1.6575		1.597	1.678	1.708		1.556	1.638	1.6565		1.581	1.711	1.7445		1.585	1.685	1.722		1.64	1.6955	1.6905
19:59:10		1.5895	1.612	1.6655		1.5415	1.6205	1.647		1.575	1.642	1.6575		1.599	1.6785	1.708		1.5575	1.638	1.657		1.5825	1.7115	1.7445		1.586	1.6855	1.7225		1.641	1.6955	1.6915
20:09:10		1.5885	1.612	1.6655		1.5415	1.62	1.6475		1.5745	1.642	1.658		1.598	1.6795	1.708		1.5575	1.639	1.657		1.582	1.712	1.744		1.586	1.686	1.7235		1.6415	1.6955	1.69
20:19:10		1.5885	1.613	1.667		1.5405	1.62	1.6475		1.5745	1.6425	1.658		1.598	1.68	1.7085		1.557	1.639	1.658		1.582	1.713	1.745		1.5855	1.6865	1.7235		1.6415	1.6965	1.691
20:29:10		1.589	1.613	1.6665		1.5415	1.6205	1.6475		1.5755	1.643	1.6585		1.599	1.68	1.7085		1.5575	1.6395	1.658		1.5825	1.713	1.7455		1.587	1.6875	1.723		1.642	1.6975	1.6915
20:39:10		1.5895	1.613	1.667		1.542	1.621	1.648		1.5765	1.643	1.6595		1.6	1.681	1.7095		1.5585	1.64	1.659		1.5835	1.713	1.7455		1.5875	1.688	1.7235		1.6425	1.6975	1.6925
20:49:10		1.59	1.6135	1.6675		1.5425	1.6215	1.6485		1.576	1.6435	1.659		1.601	1.681	1.7085		1.559	1.6405	1.659		1.584	1.714	1.747		1.588	1.6885	1.7235		1.644	1.6975	1.693
20:59:10		1.5905	1.614	1.667		1.5435	1.6215	1.648		1.5775	1.6435	1.659		1.6015	1.681	1.7095		1.56	1.64	1.659		1.5845	1.714	1.746		1.589	1.6885	1.724		1.644	1.698	1.693
21:09:10		1.59	1.614	1.6685		1.5425	1.6215	1.648		1.5765	1.6445	1.659		1.601	1.6815	1.71		1.559	1.6405	1.6595		1.5835	1.7155	1.746		1.588	1.69	1.7245		1.644	1.6985	1.693
21:19:10		1.59	1.614	1.669		1.543	1.622	1.6485		1.5765	1.644	1.66		1.6015	1.682	1.711		1.559	1.641	1.66		1.5835	1.7135	1.7465		1.588	1.6895	1.724		1.6445	1.698	1.694
21:29:10		1.5915	1.615	1.669		1.5445	1.6225	1.649		1.5775	1.6445	1.66		1.6035	1.682	1.7105		1.5605	1.6415	1.6595		1.5845	1.7155	1.747		1.59	1.69	1.724		1.645	1.698	1.6935
21:39:10		1.5915	1.615	1.6695		1.546	1.6225	1.649		1.5775	1.645	1.66		1.603	1.683	1.711		1.561	1.642	1.6595		1.585	1.716	1.747		1.5905	1.6905	1.7245		1.645	1.6985	1.694
21:49:10		1.5915	1.615	1.669		1.546	1.623	1.649		1.5785	1.645	1.661		1.604	1.683	1.7115		1.562	1.6425	1.66		1.586	1.7175	1.747		1.591	1.69	1.7245		1.6455	1.699	1.6935
21:59:10		1.591	1.615	1.6695		1.5455	1.623	1.65		1.5775	1.6455	1.66		1.604	1.6835	1.711		1.5615	1.6415	1.661		1.585	1.717	1.7485		1.59	1.6915	1.725		1.646	1.6995	1.6945
22:09:10		1.5915	1.615	1.6695		1.546	1.6235	1.651		1.5775	1.645	1.6605		1.604	1.6835	1.7115		1.5615	1.6425	1.6615		1.5855	1.7175	1.748		1.5905	1.6915	1.7255		1.6465	1.6995	1.695
22:19:10		1.592	1.616	1.67		1.5465	1.6235	1.6505		1.578	1.6455	1.6605		1.6045	1.6835	1.7115		1.562	1.643	1.6615		1.5855	1.719	1.7485		1.591	1.692	1.7255		1.6475	1.6995	1.6935
22:29:10		1.592	1.6155	1.6695		1.5465	1.624	1.6505		1.5775	1.646	1.6615		1.605	1.685	1.712		1.5625	1.6435	1.6615		1.5865	1.7185	1.749		1.591	1.692	1.7255		1.648	1.7005	1.6955
22:39:10		1.5935	1.6155	1.67		1.548	1.6235	1.651		1.5795	1.646	1.6615		1.6065	1.685	1.7125		1.5635	1.644	1.662		1.588	1.7185	1.749		1.5925	1.6935	1.7255		1.6475	1.7	1.6955
22:49:10		1.5935	1.616	1.67		1.5485	1.624	1.651		1.5795	1.646	1.6615		1.6065	1.6855	1.713		1.5645	1.644	1.663		1.5875	1.72	1.7495		1.593	1.6925	1.7255		1.648	1.7	1.696
22:59:10		1.5945	1.6165	1.6715		1.549	1.6245	1.6515		1.577	1.646	1.6615		1.606	1.686	1.713		1.566	1.6445	1.663		1.5875	1.7195	1.7495		1.5925	1.693	1.7255		1.649	1.7	1.6965
23:09:10		1.5945	1.6165	1.6715		1.5495	1.625	1.6515		1.58	1.647	1.662		1.6075	1.686	1.713		1.5645	1.6445	1.663		1.5885	1.721	1.749		1.593	1.6935	1.7265		1.6495	1.7015	1.697
23:19:10		1.5945	1.617	1.671		1.55	1.625	1.652		1.581	1.647	1.663		1.6085	1.6865	1.714		1.5645	1.6455	1.6635		1.5885	1.72	1.7495		1.594	1.695	1.7265		1.6495	1.7015	1.697
23:29:10		1.594	1.617	1.6715		1.5495	1.6255	1.652		1.58	1.6465	1.6625		1.608	1.6865	1.7145		1.5645	1.6455	1.664		1.5875	1.721	1.75		1.593	1.695	1.726		1.65	1.7015	1.697
23:39:10		1.5945	1.617	1.672		1.551	1.6255	1.6525		1.5815	1.6475	1.6635		1.6095	1.687	1.7145		1.5655	1.6455	1.6635		1.589	1.722	1.75		1.5945	1.6955	1.727		1.65	1.7025	1.6975
23:49:10		1.5955	1.617	1.672		1.5515	1.6255	1.6525		1.581	1.647	1.6635		1.6095	1.687	1.715		1.566	1.646	1.6645		1.5895	1.7225	1.75		1.595	1.696	1.7265		1.6515	1.702	1.6975
23:59:10		1.596	1.6175	1.672		1.5515	1.626	1.653		1.5815	1.6475	1.6635		1.61	1.687	1.7145		1.5655	1.646	1.665		1.589	1.722	1.7495		1.5945	1.696	1.727		1.651	1.7025	1.6975
24:09:10		1.5945	1.6175	1.6725		1.551	1.627	1.653		1.5805	1.648	1.664		1.6095	1.688	1.716		1.5655	1.647	1.6645		1.589	1.723	1.7505		1.594	1.696	1.7275		1.652	1.703	1.6985
without estradiol
time		BY4742				SEC18-ERdd				SES1-ERdd				SPC110-ERdd				SEC14-ERdd				RRP46-ERdd				DIS3-ERdd				SPC110Δ845-ERdd
hh:mm:ss		1	2	3		1	2	3		1	2	3		1	2	3		1	2	3		1	2	3		1	2	3		1	2	3
0:09:10		0.031	0.0285	0.031		0.0265	0.03	0.0285		0.0265	0.0245	0.027		0.022	0.0285	0.0285		0.0285	0.0265	0.0295		0.025	0.033	0.031		0.027	0.0275	0.0295		0.0215	0.0265	0.029
0:19:10		0.033	0.0305	0.033		0.027	0.033	0.0305		0.0275	0.026	0.028		0.023	0.03	0.0285		0.03	0.03	0.0325		0.026	0.0345	0.0345		0.028	0.03	0.0315		0.024	0.0285	0.0315
0:29:10		0.034	0.0315	0.034		0.0295	0.0355	0.0325		0.029	0.0275	0.031		0.0245	0.032	0.031		0.0325	0.032	0.0345		0.0285	0.0365	0.0405		0.03	0.032	0.034		0.0255	0.0305	0.0335
0:39:10		0.036	0.033	0.036		0.0315	0.038	0.035		0.032	0.03	0.033		0.0265	0.0345	0.033		0.0345	0.0335	0.038		0.0305	0.0395	0.0385		0.032	0.034	0.036		0.0275	0.0335	0.0355
0:49:10		0.038	0.036	0.038		0.034	0.0405	0.038		0.0355	0.032	0.0355		0.0285	0.037	0.0345		0.0375	0.036	0.0395		0.0325	0.0425	0.041		0.034	0.0365	0.0385		0.03	0.0355	0.038
0:59:10		0.04	0.0385	0.04		0.0365	0.042	0.0405		0.0375	0.0345	0.0385		0.031	0.039	0.0375		0.0385	0.038	0.043		0.035	0.0455	0.046		0.0365	0.0385	0.041		0.0315	0.0385	0.0395
1:09:10		0.0415	0.0415	0.0415		0.0385	0.045	0.043		0.0405	0.036	0.0415		0.0325	0.042	0.0395		0.0415	0.041	0.046		0.037	0.048	0.0485		0.039	0.0415	0.044		0.034	0.041	0.0425
1:19:10		0.0435	0.044	0.0435		0.0405	0.0475	0.046		0.0435	0.0395	0.0445		0.0345	0.045	0.0425		0.0445	0.044	0.049		0.039	0.051	0.0515		0.041	0.0435	0.0465		0.037	0.0445	0.045
1:29:10		0.046	0.0465	0.046		0.0425	0.0505	0.049		0.0465	0.0415	0.048		0.037	0.048	0.0445		0.047	0.047	0.0525		0.042	0.054	0.0555		0.043	0.046	0.049		0.04	0.048	0.048
1:39:10		0.0485	0.0495	0.0485		0.045	0.0525	0.0515		0.05	0.044	0.0515		0.0395	0.051	0.0485		0.05	0.0505	0.0565		0.045	0.0565	0.059		0.0455	0.048	0.0515		0.042	0.0515	0.0525
1:49:10		0.0515	0.053	0.0515		0.047	0.056	0.0545		0.0535	0.0465	0.055		0.042	0.0545	0.051		0.054	0.0535	0.06		0.0475	0.059	0.062		0.049	0.051	0.0535		0.044	0.055	0.057
1:59:10		0.055	0.056	0.055		0.0495	0.0595	0.058		0.0575	0.049	0.0585		0.045	0.058	0.0545		0.057	0.057	0.0635		0.0505	0.062	0.0665		0.051	0.054	0.056		0.048	0.058	0.0605
2:09:10		0.0575	0.0605	0.0575		0.052	0.062	0.0605		0.062	0.051	0.062		0.0485	0.061	0.057		0.061	0.06	0.0675		0.054	0.064	0.07		0.0535	0.0575	0.0585		0.051	0.062	0.064
2:19:10		0.061	0.0645	0.061		0.0545	0.0655	0.0635		0.067	0.0545	0.066		0.0515	0.064	0.0615		0.0655	0.0635	0.071		0.057	0.067	0.0745		0.0565	0.0595	0.061		0.055	0.066	0.068
2:29:10		0.0645	0.0695	0.0645		0.057	0.069	0.067		0.072	0.0575	0.07		0.0555	0.068	0.065		0.07	0.067	0.076		0.0615	0.0705	0.0745		0.06	0.0625	0.0635		0.058	0.07	0.072
2:39:10		0.068	0.0745	0.068		0.0595	0.072	0.0705		0.076	0.0605	0.0735		0.059	0.0715	0.0685		0.074	0.0705	0.08		0.0645	0.0735	0.077		0.062	0.0655	0.0655		0.061	0.0745	0.076
2:49:10		0.0725	0.08	0.0725		0.0615	0.076	0.0745		0.0815	0.063	0.078		0.0625	0.076	0.072		0.0775	0.0745	0.0845		0.068	0.0775	0.0815		0.0645	0.0685	0.0675		0.0645	0.0785	0.0805
2:59:10		0.0775	0.0855	0.0775		0.064	0.0795	0.0785		0.0865	0.066	0.0815		0.0665	0.08	0.0765		0.0815	0.078	0.089		0.072	0.081	0.086		0.067	0.0715	0.0705		0.0685	0.0825	0.0855
3:09:10		0.083	0.092	0.083		0.066	0.0835	0.0815		0.092	0.0695	0.0865		0.071	0.0845	0.0805		0.085	0.0815	0.0935		0.0765	0.085	0.095		0.07	0.074	0.073		0.072	0.087	0.09
3:19:10		0.088	0.0985	0.088		0.069	0.0875	0.0855		0.098	0.0725	0.0905		0.076	0.0895	0.085		0.089	0.085	0.0975		0.081	0.089	0.0965		0.073	0.077	0.076		0.0765	0.091	0.0945
3:29:10		0.095	0.1055	0.095		0.0725	0.091	0.0895		0.1045	0.0755	0.095		0.0805	0.0935	0.09		0.093	0.0885	0.1025		0.086	0.093	0.099		0.0765	0.0805	0.0785		0.08	0.095	0.0995
3:39:10		0.1015	0.113	0.1015		0.075	0.0955	0.0935		0.11	0.0785	0.099		0.0855	0.098	0.0935		0.0965	0.092	0.1065		0.09	0.097	0.108		0.079	0.0835	0.081		0.084	0.0995	0.1045
3:49:10		0.1095	0.121	0.1095		0.077	0.0985	0.098		0.115	0.082	0.104		0.0905	0.103	0.0985		0.099	0.095	0.111		0.0935	0.102	0.1085		0.0815	0.087	0.084		0.0885	0.104	0.1095
3:59:10		0.1175	0.1285	0.1175		0.08	0.1025	0.102		0.1205	0.0855	0.108		0.095	0.108	0.1025		0.102	0.098	0.1155		0.097	0.1065	0.113		0.0835	0.0895	0.087		0.0925	0.1085	0.1145
4:09:10		0.1255	0.1365	0.1255		0.0835	0.1065	0.107		0.127	0.088	0.112		0.1015	0.1135	0.1075		0.1065	0.101	0.12		0.1025	0.1105	0.1185		0.0875	0.093	0.0895		0.097	0.1135	0.1205
4:19:10		0.1345	0.146	0.1345		0.0855	0.11	0.112		0.1315	0.0915	0.1165		0.1055	0.119	0.112		0.1085	0.104	0.124		0.1055	0.115	0.122		0.089	0.096	0.0925		0.1015	0.1175	0.126
4:29:10		0.1445	0.155	0.1445		0.089	0.114	0.1165		0.137	0.095	0.1205		0.111	0.124	0.1165		0.1115	0.1075	0.128		0.1095	0.1205	0.126		0.092	0.099	0.0955		0.106	0.1225	0.131
4:39:10		0.1545	0.165	0.1545		0.0915	0.1185	0.1215		0.1425	0.098	0.1245		0.117	0.1295	0.1215		0.1145	0.1105	0.1325		0.1135	0.1245	0.131		0.094	0.1015	0.0975		0.111	0.128	0.137
4:49:10		0.1655	0.1765	0.1655		0.0945	0.1225	0.1265		0.148	0.1015	0.129		0.122	0.1345	0.1265		0.1175	0.1135	0.136		0.1175	0.1305	0.1365		0.0965	0.1045	0.1005		0.1155	0.133	0.1435
4:59:10		0.177	0.188	0.177		0.099	0.1255	0.1315		0.1545	0.104	0.133		0.1285	0.1395	0.131		0.121	0.1165	0.14		0.123	0.135	0.1415		0.1005	0.1075	0.1035		0.12	0.1385	0.1495
5:09:10		0.19	0.201	0.19		0.1015	0.13	0.1365		0.1595	0.108	0.137		0.1345	0.145	0.1355		0.1225	0.1195	0.144		0.1265	0.141	0.147		0.1025	0.11	0.106		0.1255	0.1445	0.1565
5:19:10		0.204	0.2145	0.204		0.1045	0.134	0.142		0.1655	0.111	0.141		0.14	0.1505	0.1405		0.1245	0.122	0.1475		0.1305	0.1455	0.1525		0.1045	0.113	0.109		0.1305	0.1505	0.1635
5:29:10		0.2185	0.23	0.2185		0.108	0.1375	0.147		0.1715	0.114	0.1445		0.147	0.156	0.146		0.128	0.1245	0.1515		0.136	0.1505	0.1585		0.1075	0.115	0.1115		0.1355	0.1565	0.1715
5:39:10		0.234	0.2455	0.234		0.1105	0.142	0.1525		0.177	0.1175	0.1485		0.153	0.1615	0.1505		0.129	0.127	0.155		0.1395	0.157	0.1645		0.1095	0.1185	0.114		0.1405	0.163	0.1785
5:49:10		0.252	0.263	0.252		0.1145	0.1465	0.158		0.1845	0.1205	0.153		0.161	0.1675	0.1555		0.132	0.1295	0.159		0.146	0.1625	0.1705		0.1125	0.1215	0.117		0.146	0.1695	0.1865
5:59:10		0.27	0.2815	0.27		0.117	0.15	0.163		0.19	0.124	0.1565		0.167	0.172	0.1605		0.133	0.132	0.162		0.1495	0.1685	0.1775		0.1145	0.1235	0.1195		0.151	0.176	0.194
6:09:10		0.29	0.3005	0.29		0.1195	0.1545	0.1685		0.1965	0.1275	0.161		0.1745	0.178	0.1655		0.135	0.1345	0.165		0.1555	0.174	0.1845		0.1165	0.1255	0.122		0.1565	0.183	0.202
6:19:10		0.3115	0.321	0.3115		0.124	0.1585	0.1745		0.204	0.1305	0.1655		0.1825	0.183	0.17		0.1375	0.1365	0.1685		0.162	0.18	0.191		0.12	0.129	0.125		0.1625	0.1895	0.21
6:29:10		0.3335	0.343	0.3335		0.127	0.1625	0.18		0.2115	0.1335	0.1695		0.1905	0.1885	0.1755		0.1395	0.1385	0.1715		0.1675	0.1865	0.1985		0.123	0.132	0.1275		0.1675	0.1965	0.2175
6:39:10		0.358	0.366	0.358		0.131	0.167	0.186		0.219	0.137	0.1735		0.1985	0.1935	0.1805		0.141	0.141	0.1745		0.1735	0.1925	0.2055		0.125	0.1345	0.13		0.1735	0.2025	0.2255
6:49:10		0.3815	0.39	0.3815		0.133	0.1705	0.1915		0.225	0.1405	0.178		0.205	0.199	0.1855		0.1415	0.143	0.177		0.178	0.199	0.213		0.1265	0.1365	0.133		0.179	0.2095	0.2335
6:59:10		0.409	0.416	0.409		0.1365	0.1745	0.1975		0.2345	0.1435	0.183		0.214	0.204	0.19		0.144	0.145	0.1805		0.1855	0.205	0.2205		0.13	0.1395	0.1355		0.1835	0.2155	0.2415
7:09:10		0.437	0.442	0.437		0.1395	0.179	0.2035		0.2415	0.1475	0.187		0.222	0.209	0.1955		0.145	0.147	0.183		0.1915	0.2115	0.2285		0.132	0.142	0.1385		0.189	0.2225	0.2495
7:19:10		0.467	0.4695	0.467		0.142	0.183	0.2095		0.248	0.1505	0.192		0.2285	0.214	0.2005		0.146	0.1485	0.186		0.197	0.2185	0.2355		0.134	0.1445	0.1415		0.1945	0.229	0.2565
7:29:10		0.496	0.498	0.496		0.1455	0.187	0.215		0.2565	0.154	0.196		0.2365	0.219	0.206		0.148	0.15	0.188		0.204	0.2255	0.244		0.1375	0.1475	0.144		0.1995	0.2355	0.264
7:39:10		0.527	0.528	0.527		0.1485	0.191	0.22		0.265	0.1575	0.2005		0.244	0.224	0.2115		0.149	0.1525	0.1905		0.2105	0.2325	0.251		0.14	0.15	0.1465		0.204	0.2415	0.271
7:49:10		0.56	0.559	0.56		0.151	0.195	0.2265		0.2725	0.1615	0.2055		0.2505	0.2285	0.217		0.1495	0.154	0.1935		0.217	0.2395	0.2595		0.142	0.153	0.149		0.209	0.2475	0.278
7:59:10		0.593	0.591	0.593		0.1545	0.199	0.232		0.282	0.1645	0.21		0.258	0.2335	0.2225		0.1515	0.1555	0.196		0.224	0.2465	0.267		0.145	0.1555	0.152		0.2145	0.254	0.286
8:09:10		0.627	0.6235	0.627		0.158	0.203	0.238		0.291	0.169	0.215		0.265	0.239	0.2275		0.153	0.1575	0.1985		0.231	0.2535	0.277		0.1475	0.1585	0.155		0.219	0.26	0.2925
8:19:10		0.663	0.6565	0.663		0.161	0.2065	0.2435		0.2995	0.1715	0.221		0.2715	0.244	0.233		0.154	0.1595	0.2005		0.238	0.261	0.2845		0.1505	0.161	0.158		0.223	0.266	0.2995
8:29:10		0.6995	0.693	0.6995		0.1625	0.21	0.2495		0.307	0.176	0.226		0.2775	0.249	0.238		0.154	0.161	0.203		0.244	0.2685	0.293		0.1515	0.164	0.1605		0.228	0.2725	0.3065
8:39:10		0.7355	0.727	0.7355		0.167	0.214	0.255		0.317	0.18	0.2315		0.2845	0.254	0.243		0.1565	0.163	0.2055		0.252	0.276	0.3015		0.155	0.1665	0.1635		0.2325	0.278	0.314
8:49:10		0.773	0.762	0.773		0.1685	0.218	0.261		0.325	0.1835	0.2365		0.2905	0.259	0.2485		0.1565	0.164	0.2075		0.2585	0.2835	0.3105		0.157	0.1695	0.166		0.2365	0.284	0.32
8:59:10		0.8115	0.7985	0.8115		0.1715	0.221	0.2665		0.3345	0.1875	0.2425		0.2965	0.264	0.254		0.1575	0.166	0.2095		0.2655	0.291	0.3185		0.16	0.172	0.169		0.2405	0.289	0.3265
9:09:10		0.8505	0.8345	0.8505		0.175	0.225	0.2715		0.346	0.1915	0.248		0.3035	0.269	0.259		0.1595	0.168	0.212		0.274	0.299	0.3275		0.1635	0.1755	0.172		0.245	0.295	0.333
9:19:10		0.888	0.872	0.888		0.178	0.229	0.2775		0.3545	0.1965	0.254		0.3095	0.2735	0.2635		0.1605	0.169	0.214		0.282	0.3065	0.3365		0.166	0.1775	0.175		0.2485	0.3	0.3395
9:29:10		0.9255	0.9105	0.9255		0.181	0.2325	0.2825		0.3645	0.2005	0.26		0.315	0.277	0.2685		0.1615	0.1705	0.216		0.29	0.3145	0.345		0.1685	0.1805	0.178		0.2525	0.3055	0.345
9:39:10		0.963	0.9485	0.963		0.1835	0.236	0.288		0.3735	0.205	0.266		0.321	0.2815	0.2735		0.162	0.172	0.218		0.2975	0.3225	0.354		0.1715	0.1835	0.181		0.256	0.3105	0.3505
9:49:10		1.002	0.9855	1.002		0.186	0.2395	0.2935		0.3845	0.2095	0.272		0.327	0.2855	0.278		0.163	0.174	0.2205		0.305	0.3305	0.3635		0.174	0.186	0.1835		0.2595	0.3155	0.3565
9:59:10		1.04	1.024	1.04		0.1885	0.243	0.2985		0.395	0.214	0.2785		0.3315	0.2895	0.282		0.164	0.175	0.223		0.3125	0.3385	0.373		0.176	0.189	0.1865		0.2625	0.32	0.3615
10:09:10		1.0745	1.0605	1.0745		0.1905	0.2465	0.304		0.4055	0.2185	0.285		0.337	0.2935	0.2865		0.164	0.177	0.225		0.3195	0.346	0.382		0.1785	0.192	0.1895		0.2655	0.3245	0.3665
10:19:10		1.1125	1.0975	1.1125		0.194	0.2495	0.309		0.416	0.223	0.2915		0.3435	0.2975	0.2915		0.166	0.178	0.2265		0.3285	0.354	0.3915		0.1825	0.195	0.1925		0.268	0.3285	0.3715
10:29:10		1.1475	1.1345	1.1475		0.197	0.253	0.314		0.427	0.2285	0.298		0.3485	0.3015	0.296		0.167	0.18	0.2285		0.336	0.363	0.401		0.185	0.198	0.1955		0.2705	0.333	0.3765
10:39:10		1.183	1.1705	1.183		0.1995	0.256	0.3195		0.4375	0.2335	0.3055		0.3535	0.3055	0.2995		0.168	0.1815	0.2305		0.345	0.3715	0.4105		0.1875	0.2005	0.1985		0.2735	0.337	0.38
10:49:10		1.2175	1.206	1.2175		0.202	0.259	0.3245		0.448	0.239	0.3125		0.3585	0.309	0.3035		0.1685	0.183	0.2325		0.3535	0.38	0.4195		0.1905	0.2035	0.2015		0.276	0.341	0.3845
10:59:10		1.25	1.242	1.25		0.2035	0.2625	0.3295		0.459	0.244	0.3195		0.362	0.3125	0.3065		0.1685	0.1845	0.234		0.36	0.387	0.429		0.1915	0.207	0.205		0.278	0.3445	0.3885
11:09:10		1.2835	1.2745	1.2835		0.2065	0.2645	0.335		0.471	0.249	0.3275		0.368	0.316	0.311		0.1705	0.1865	0.236		0.369	0.395	0.439		0.1955	0.2105	0.2075		0.281	0.3485	0.3925
11:19:10		1.3165	1.308	1.3165		0.209	0.268	0.3395		0.482	0.2545	0.335		0.372	0.319	0.3145		0.1715	0.1875	0.2375		0.377	0.404	0.4525		0.1985	0.213	0.2105		0.283	0.3515	0.3965
11:29:10		1.347	1.3375	1.347		0.2115	0.2705	0.3445		0.494	0.26	0.3435		0.3765	0.3225	0.318		0.172	0.1885	0.24		0.386	0.4115	0.46		0.2015	0.216	0.2135		0.285	0.3545	0.399
11:39:10		1.377	1.368	1.377		0.2125	0.2735	0.349		0.5055	0.266	0.351		0.3805	0.3245	0.321		0.1715	0.1905	0.2415		0.3935	0.421	0.4695		0.203	0.2195	0.217		0.286	0.358	0.4025
11:49:10		1.4065	1.397	1.4065		0.2145	0.2765	0.3545		0.5175	0.2715	0.358		0.3835	0.328	0.3245		0.1725	0.1925	0.2435		0.402	0.4285	0.4785		0.2065	0.222	0.22		0.2885	0.361	0.406
11:59:10		1.4355	1.423	1.4355		0.218	0.279	0.359		0.5305	0.2775	0.367		0.3895	0.3305	0.327		0.1745	0.194	0.2455		0.4115	0.437	0.49		0.2105	0.225	0.223		0.29	0.3635	0.409
12:09:10		1.463	1.448	1.463		0.22	0.282	0.363		0.542	0.283	0.375		0.393	0.3335	0.33		0.1755	0.195	0.2475		0.42	0.4455	0.4985		0.2135	0.228	0.2255		0.291	0.3655	0.4115
12:19:10		1.49	1.4695	1.49		0.222	0.284	0.368		0.555	0.2895	0.383		0.3965	0.336	0.333		0.176	0.197	0.249		0.4285	0.454	0.5065		0.216	0.231	0.229		0.293	0.368	0.4145
12:29:10		1.514	1.4895	1.514		0.2235	0.287	0.372		0.5655	0.2955	0.391		0.4	0.338	0.336		0.176	0.1985	0.251		0.436	0.462	0.5165		0.218	0.2345	0.232		0.294	0.3705	0.4165
12:39:10		1.539	1.5065	1.539		0.2255	0.2895	0.3765		0.5775	0.302	0.4		0.403	0.341	0.3385		0.1765	0.2	0.253		0.4455	0.4705	0.526		0.221	0.2375	0.235		0.2955	0.372	0.419
12:49:10		1.5605	1.52	1.5605		0.227	0.292	0.3805		0.59	0.3085	0.4085		0.4055	0.343	0.3405		0.1775	0.202	0.254		0.454	0.479	0.536		0.224	0.24	0.238		0.297	0.3745	0.4215
12:59:10		1.5775	1.5315	1.5775		0.23	0.2945	0.3845		0.604	0.315	0.417		0.41	0.345	0.343		0.179	0.203	0.256		0.464	0.488	0.5465		0.2275	0.2435	0.241		0.2975	0.3765	0.4235
13:09:10		1.591	1.5405	1.591		0.2315	0.2965	0.389		0.617	0.3225	0.4245		0.4115	0.3475	0.345		0.179	0.204	0.258		0.4725	0.4965	0.5555		0.23	0.2465	0.244		0.299	0.3785	0.4245
13:19:10		1.602	1.547	1.602		0.234	0.2985	0.393		0.631	0.3285	0.4345		0.4155	0.3495	0.3475		0.181	0.206	0.2595		0.4815	0.506	0.566		0.2335	0.2495	0.247		0.3	0.38	0.4265
13:29:10		1.6115	1.5525	1.6115		0.236	0.3015	0.397		0.6445	0.3355	0.444		0.418	0.3515	0.349		0.181	0.2075	0.2615		0.4905	0.515	0.5745		0.2365	0.2525	0.25		0.3005	0.382	0.4285
13:39:10		1.6185	1.557	1.6185		0.2365	0.3035	0.4005		0.6555	0.342	0.4535		0.4195	0.3535	0.3515		0.181	0.209	0.263		0.498	0.523	0.585		0.2385	0.2555	0.253		0.3015	0.3835	0.4305
13:49:10		1.624	1.561	1.624		0.2385	0.306	0.404		0.669	0.35	0.4625		0.4225	0.3555	0.353		0.182	0.2105	0.265		0.507	0.5325	0.5955		0.2415	0.2585	0.256		0.3025	0.3855	0.432
13:59:10		1.628	1.5645	1.628		0.2415	0.3075	0.408		0.6825	0.357	0.472		0.4255	0.357	0.3545		0.1835	0.2115	0.267		0.5175	0.5415	0.605		0.2455	0.262	0.259		0.303	0.3865	0.4335
14:09:10		1.631	1.5665	1.631		0.243	0.3095	0.4115		0.698	0.3645	0.4815		0.428	0.359	0.356		0.184	0.2135	0.2685		0.527	0.55	0.614		0.248	0.2645	0.2625		0.3035	0.3875	0.435
14:19:10		1.6345	1.5685	1.6345		0.2445	0.3115	0.415		0.7105	0.371	0.491		0.43	0.361	0.3585		0.1845	0.2145	0.2705		0.5355	0.5585	0.626		0.251	0.2675	0.2655		0.304	0.389	0.4365
14:29:10		1.637	1.57	1.637		0.246	0.3135	0.4185		0.7235	0.3785	0.5015		0.4325	0.362	0.3595		0.1855	0.216	0.272		0.545	0.5675	0.635		0.254	0.271	0.2685		0.305	0.3905	0.438
14:39:10		1.64	1.5715	1.64		0.248	0.3155	0.4225		0.7365	0.3855	0.511		0.435	0.3635	0.361		0.1865	0.2175	0.2735		0.555	0.5765	0.6445		0.2575	0.274	0.2715		0.3055	0.3915	0.439
14:49:10		1.6415	1.5725	1.6415		0.249	0.317	0.4255		0.75	0.3925	0.52		0.4375	0.3655	0.363		0.1865	0.219	0.2755		0.5645	0.585	0.6545		0.26	0.277	0.275		0.306	0.393	0.44
14:59:10		1.644	1.5735	1.644		0.2495	0.319	0.4285		0.763	0.401	0.5305		0.438	0.3665	0.3645		0.1865	0.22	0.2765		0.571	0.5945	0.6625		0.262	0.2805	0.278		0.306	0.3935	0.4405
15:09:10		1.6445	1.5745	1.6445		0.2525	0.321	0.4315		0.7785	0.4085	0.54		0.44	0.3675	0.366		0.1885	0.222	0.2785		0.581	0.602	0.677		0.266	0.283	0.2805		0.3065	0.3945	0.442
15:19:10		1.6455	1.576	1.6455		0.2535	0.323	0.4345		0.7915	0.417	0.55		0.4425	0.3695	0.367		0.1895	0.223	0.28		0.5905	0.6105	0.6825		0.269	0.2865	0.284		0.3075	0.3955	0.4425
15:29:10		1.647	1.5765	1.647		0.2555	0.325	0.438		0.8055	0.425	0.561		0.444	0.3705	0.3685		0.1895	0.225	0.281		0.599	0.62	0.6925		0.271	0.29	0.2875		0.3075	0.3965	0.444
15:39:10		1.6475	1.577	1.6475		0.2555	0.326	0.441		0.8185	0.433	0.5715		0.444	0.3715	0.37		0.1895	0.226	0.283		0.607	0.6285	0.7015		0.2735	0.2925	0.29		0.308	0.3975	0.445
15:49:10		1.6485	1.578	1.6485		0.257	0.328	0.444		0.8315	0.4405	0.583		0.446	0.373	0.371		0.19	0.228	0.284		0.6165	0.637	0.711		0.2765	0.2955	0.2935		0.308	0.3985	0.446
15:59:10		1.6495	1.5785	1.6495		0.2595	0.33	0.4465		0.8465	0.45	0.592		0.4475	0.374	0.372		0.191	0.229	0.286		0.6275	0.6465	0.7225		0.28	0.299	0.2965		0.308	0.3995	0.4465
16:09:10		1.65	1.578	1.65		0.2595	0.3315	0.4495		0.859	0.459	0.6025		0.448	0.3745	0.373		0.191	0.2305	0.2875		0.635	0.655	0.731		0.282	0.3025	0.299		0.308	0.3995	0.447
16:19:10		1.651	1.579	1.651		0.2625	0.333	0.4525		0.874	0.467	0.6125		0.451	0.3755	0.374		0.193	0.2315	0.289		0.6475	0.6635	0.741		0.286	0.306	0.302		0.308	0.4005	0.4475
16:29:10		1.651	1.5805	1.651		0.2625	0.3345	0.455		0.887	0.4745	0.624		0.451	0.3765	0.375		0.192	0.2335	0.29		0.6555	0.6715	0.7505		0.2875	0.309	0.305		0.3085	0.4005	0.448
16:39:10		1.6525	1.5805	1.6525		0.264	0.3355	0.458		0.9	0.4835	0.6345		0.4525	0.377	0.3755		0.193	0.2345	0.2915		0.665	0.681	0.76		0.2905	0.311	0.3085		0.3085	0.4005	0.448
16:49:10		1.653	1.581	1.653		0.265	0.337	0.46		0.9135	0.492	0.6455		0.4535	0.378	0.376		0.1935	0.236	0.293		0.6745	0.689	0.7705		0.293	0.3145	0.311		0.3085	0.4015	0.4495
16:59:10		1.653	1.5815	1.653		0.267	0.338	0.463		0.9275	0.5	0.6565		0.4555	0.3795	0.377		0.195	0.2375	0.295		0.685	0.698	0.7795		0.297	0.3175	0.3145		0.3085	0.402	0.45
17:09:10		1.653	1.5825	1.653		0.268	0.34	0.466		0.9395	0.51	0.6675		0.457	0.38	0.377		0.195	0.239	0.2965		0.6935	0.7065	0.7895		0.3	0.3205	0.3175		0.3085	0.403	0.4505
17:19:10		1.654	1.5825	1.654		0.2695	0.341	0.468		0.952	0.518	0.6775		0.458	0.3805	0.378		0.196	0.24	0.298		0.7025	0.7145	0.7985		0.3025	0.3235	0.3205		0.309	0.403	0.451
17:29:10		1.6535	1.583	1.6535		0.2705	0.342	0.47		0.9665	0.527	0.688		0.4585	0.381	0.379		0.197	0.2415	0.2995		0.7125	0.724	0.809		0.3055	0.326	0.3235		0.309	0.4035	0.451
17:39:10		1.6545	1.5835	1.6545		0.2715	0.344	0.4725		0.979	0.536	0.6985		0.459	0.382	0.3795		0.197	0.243	0.301		0.7215	0.7325	0.819		0.3085	0.3295	0.326		0.3095	0.404	0.4515
17:49:10		1.655	1.5835	1.655		0.272	0.345	0.475		0.992	0.545	0.709		0.4605	0.3825	0.38		0.198	0.2445	0.302		0.73	0.7415	0.8285		0.3105	0.3325	0.3295		0.309	0.4045	0.4515
17:59:10		1.655	1.5835	1.655		0.2725	0.346	0.477		1.004	0.5555	0.7205		0.46	0.383	0.381		0.1975	0.2455	0.303		0.739	0.7495	0.8385		0.313	0.335	0.3325		0.3095	0.4045	0.4525
18:09:10		1.656	1.584	1.656		0.2735	0.3475	0.479		1.018	0.565	0.731		0.4615	0.384	0.381		0.198	0.247	0.3045		0.748	0.757	0.8485		0.315	0.3375	0.3355		0.3095	0.405	0.453
18:19:10		1.656	1.5845	1.656		0.276	0.3485	0.481		1.03	0.574	0.742		0.4635	0.385	0.382		0.199	0.248	0.306		0.7585	0.766	0.859		0.319	0.341	0.3385		0.3095	0.4055	0.453
18:29:10		1.657	1.5845	1.657		0.277	0.3505	0.4835		1.0425	0.584	0.753		0.464	0.3855	0.382		0.2	0.2495	0.3075		0.7675	0.7745	0.868		0.3215	0.344	0.341		0.3095	0.406	0.4535
18:39:10		1.657	1.585	1.657		0.278	0.3515	0.485		1.055	0.592	0.7645		0.4645	0.386	0.3835		0.2005	0.2505	0.309		0.776	0.782	0.8775		0.3245	0.347	0.344		0.31	0.4065	0.454
18:49:10		1.6575	1.5855	1.6575		0.279	0.352	0.487		1.068	0.602	0.776		0.466	0.3865	0.3835		0.201	0.2515	0.31		0.785	0.7915	0.8885		0.327	0.35	0.347		0.3095	0.4065	0.4535
18:59:10		1.6575	1.5855	1.6575		0.279	0.3535	0.489		1.078	0.6105	0.7855		0.4655	0.387	0.384		0.2	0.253	0.3115		0.7925	0.7995	0.8965		0.329	0.353	0.35		0.31	0.4065	0.454
19:09:10		1.6575	1.586	1.6575		0.281	0.3545	0.491		1.0915	0.6205	0.7965		0.4665	0.387	0.384		0.202	0.254	0.313		0.8035	0.808	0.907		0.3335	0.3555	0.352		0.31	0.4075	0.4535
19:19:10		1.6585	1.5865	1.6585		0.282	0.356	0.493		1.1035	0.63	0.8085		0.4675	0.388	0.385		0.2025	0.2555	0.3135		0.813	0.817	0.916		0.3355	0.3585	0.355		0.3095	0.4075	0.454
19:29:10		1.659	1.587	1.659		0.2825	0.357	0.494		1.1155	0.6385	0.819		0.4675	0.3885	0.385		0.203	0.2565	0.3145		0.821	0.824	0.9255		0.3385	0.3615	0.358		0.309	0.4075	0.4535
19:39:10		1.6585	1.5875	1.6585		0.283	0.358	0.496		1.1265	0.6485	0.8315		0.4675	0.389	0.3855		0.2025	0.2575	0.3155		0.829	0.832	0.935		0.3405	0.364	0.3605		0.309	0.408	0.454
19:49:10		1.659	1.587	1.659		0.2835	0.359	0.498		1.137	0.658	0.8415		0.468	0.389	0.3865		0.2025	0.2585	0.3175		0.8395	0.842	0.944		0.343	0.367	0.3635		0.309	0.408	0.4545
19:59:10		1.659	1.588	1.659		0.285	0.36	0.4995		1.15	0.6675	0.8535		0.47	0.3895	0.3865		0.204	0.26	0.319		0.8485	0.8505	0.953		0.3465	0.37	0.3665		0.309	0.4085	0.4545
20:09:10		1.6595	1.5885	1.6595		0.2855	0.361	0.5015		1.161	0.6765	0.866		0.4695	0.39	0.387		0.2045	0.2605	0.3205		0.8575	0.859	0.9615		0.3485	0.3735	0.369		0.3095	0.408	0.4545
20:19:10		1.6605	1.589	1.6605		0.286	0.3625	0.503		1.1715	0.686	0.876		0.47	0.39	0.3875		0.2045	0.262	0.3215		0.8655	0.867	0.9715		0.35	0.3765	0.372		0.309	0.408	0.455
20:29:10		1.661	1.589	1.661		0.287	0.3635	0.505		1.182	0.696	0.887		0.47	0.3905	0.3875		0.2045	0.263	0.3225		0.8735	0.875	0.981		0.353	0.379	0.374		0.309	0.408	0.4545
20:39:10		1.6605	1.589	1.6605		0.288	0.3645	0.5065		1.193	0.706	0.897		0.4715	0.3905	0.3875		0.2055	0.264	0.3235		0.884	0.8845	0.988		0.357	0.382	0.377		0.3085	0.4085	0.4545
20:49:10		1.661	1.5895	1.661		0.289	0.3655	0.5075		1.2045	0.715	0.908		0.4715	0.3905	0.3875		0.206	0.265	0.325		0.893	0.892	0.997		0.3595	0.385	0.3795		0.309	0.4085	0.4555
20:59:10		1.661	1.5895	1.661		0.29	0.3665	0.5095		1.2145	0.725	0.917		0.4725	0.3905	0.3875		0.207	0.266	0.326		0.901	0.8985	1.006		0.3625	0.3865	0.3825		0.309	0.4085	0.4555
21:09:10		1.6615	1.59	1.6615		0.29	0.3675	0.5105		1.2235	0.734	0.9275		0.4715	0.391	0.3885		0.206	0.267	0.327		0.9095	0.9065	1.0135		0.364	0.3895	0.385		0.309	0.4085	0.4555
21:19:10		1.6615	1.5905	1.6615		0.2905	0.3685	0.5125		1.2325	0.745	0.939		0.4715	0.391	0.3885		0.207	0.268	0.328		0.918	0.9145	1.021		0.3665	0.3925	0.3875		0.3085	0.4085	0.4555
21:29:10		1.662	1.591	1.662		0.292	0.3695	0.514		1.245	0.754	0.95		0.4725	0.391	0.3885		0.2085	0.2695	0.3295		0.928	0.923	1.0295		0.3705	0.396	0.3905		0.3085	0.4085	0.4555
21:39:10		1.6625	1.591	1.6625		0.293	0.3705	0.5155		1.254	0.764	0.9585		0.4725	0.391	0.389		0.209	0.2705	0.33		0.937	0.9305	1.0375		0.3725	0.398	0.393		0.308	0.4085	0.4555
21:49:10		1.6625	1.591	1.6625		0.294	0.3715	0.517		1.2635	0.7735	0.9695		0.4735	0.391	0.3885		0.209	0.2715	0.3315		0.9455	0.939	1.046		0.3755	0.401	0.396		0.308	0.409	0.4555
21:59:10		1.6625	1.5915	1.6625		0.294	0.3725	0.5185		1.2715	0.7825	0.9815		0.4725	0.392	0.389		0.209	0.2725	0.3325		0.953	0.9475	1.055		0.378	0.404	0.398		0.308	0.409	0.4555
22:09:10		1.6635	1.592	1.6635		0.2945	0.3735	0.5195		1.2805	0.793	0.9905		0.473	0.392	0.39		0.209	0.274	0.3335		0.961	0.955	1.0625		0.381	0.4065	0.402		0.308	0.409	0.4555
22:19:10		1.663	1.593	1.663		0.295	0.374	0.521		1.288	0.803	1.002		0.473	0.392	0.39		0.2095	0.2745	0.335		0.9695	0.963	1.071		0.3835	0.409	0.404		0.3075	0.409	0.4555
22:29:10		1.6635	1.592	1.6635		0.2955	0.375	0.522		1.2975	0.812	1.0115		0.4735	0.392	0.3895		0.21	0.2755	0.3355		0.979	0.9705	1.0785		0.3855	0.4125	0.407		0.3075	0.409	0.4555
22:39:10		1.6635	1.5925	1.6635		0.2975	0.376	0.5235		1.3065	0.822	1.021		0.475	0.3925	0.3895		0.211	0.276	0.337		0.9885	0.9785	1.0865		0.3895	0.4145	0.4095		0.3075	0.4095	0.4555
22:49:10		1.6635	1.593	1.6635		0.2985	0.377	0.5255		1.313	0.832	1.032		0.4755	0.393	0.3895		0.212	0.277	0.3375		0.9975	0.9865	1.095		0.392	0.417	0.4125		0.307	0.4095	0.455
22:59:10		1.6645	1.5925	1.6645		0.299	0.378	0.5265		1.3215	0.8405	1.0425		0.4755	0.393	0.39		0.212	0.278	0.339		1.005	0.9945	1.1015		0.3945	0.421	0.415		0.307	0.4095	0.4555
23:09:10		1.6645	1.5935	1.6645		0.2995	0.379	0.528		1.327	0.8515	1.0515		0.4755	0.393	0.39		0.212	0.2785	0.34		1.0135	1.0005	1.11		0.397	0.4235	0.418		0.307	0.409	0.455
23:19:10		1.665	1.5935	1.665		0.3	0.38	0.5295		1.334	0.8595	1.0605		0.4755	0.393	0.3895		0.2125	0.2795	0.341		1.022	1.008	1.1195		0.3995	0.426	0.4205		0.307	0.4095	0.4555
23:29:10		1.6655	1.594	1.6655		0.3	0.381	0.5305		1.3385	0.8685	1.07		0.4745	0.393	0.3895		0.212	0.281	0.3415		1.03	1.0165	1.127		0.4015	0.429	0.423		0.306	0.4085	0.4555
23:39:10		1.6655	1.5935	1.6655		0.3015	0.382	0.532		1.3445	0.879	1.0795		0.476	0.394	0.39		0.2135	0.2815	0.3425		1.038	1.0215	1.134		0.405	0.432	0.426		0.306	0.4085	0.455
23:49:10		1.666	1.594	1.666		0.3025	0.383	0.533		1.3485	0.889	1.0895		0.476	0.3935	0.39		0.214	0.2825	0.343		1.045	1.031	1.1425		0.408	0.4345	0.429		0.306	0.409	0.455
23:59:10		1.666	1.594	1.666		0.3025	0.3835	0.5345		1.3515	0.8975	1.0975		0.476	0.394	0.39		0.214	0.283	0.344		1.0535	1.0385	1.15		0.4105	0.4375	0.4315		0.306	0.409	0.455
24:09:10		1.6665	1.594	1.6665		0.3025	0.384	0.5355		1.3545	0.9075	1.107		0.4755	0.3935	0.39		0.2135	0.2845	0.3455		1.0605	1.046	1.1565		0.4125	0.4405	0.4345		0.306	0.409	0.455

## Sheet: Figure 4b,c_S5a,b_ERdd 48h
Figure 4b,c
Figure S5a,b
		BY4742 +1µM estradiol						BY4742 no estradiol						SPC110-ERdd +1µM estradiol						SPC110-ERdd no estradiol						RRP46-ERdd +1µM estradiol						RRP46-ERdd no estradiol						DIS3-ERdd +1µM estradiol						DIS3-ERdd no estradiol
time [h]		1	2	3	4	5		1	2	3	4	5		1	2	3	4	5		1	2	3	4	5		1	2	3	4	5		1	2	3	4	5		1	2	3	4	5		1	2	3	4	5
0		0.025	0.026	0.027	0.03	0.029		0.027	0.027	0.028	0.028	0.028		0.029	0.03	0.029	0.03	0.03		0.029	0.029	0.03	0.029	0.03		0.028	0.028	0.028	0.029	0.026		0.028	0.029	0.028	0.027	0.029		0.029	0.029	0.029	0.028	0.028		0.028	0.029	0.029	0.027	0.027
0.166667		0.025	0.025	0.028	0.032	0.03		0.03	0.029	0.029	0.029	0.029		0.031	0.03	0.03	0.03	0.032		0.03	0.031	0.031	0.03	0.032		0.029	0.029	0.03	0.032	0.028		0.029	0.029	0.029	0.029	0.03		0.028	0.029	0.03	0.028	0.029		0.029	0.031	0.031	0.028	0.029
0.333333		0.026	0.026	0.03	0.033	0.031		0.032	0.03	0.031	0.031	0.031		0.032	0.031	0.032	0.032	0.034		0.032	0.032	0.034	0.031	0.034		0.031	0.031	0.032	0.033	0.03		0.032	0.032	0.032	0.031	0.031		0.03	0.031	0.031	0.03	0.031		0.031	0.033	0.032	0.03	0.031
0.5		0.027	0.027	0.031	0.034	0.033		0.033	0.032	0.032	0.033	0.032		0.034	0.033	0.033	0.033	0.035		0.033	0.034	0.035	0.033	0.036		0.032	0.032	0.034	0.035	0.031		0.033	0.034	0.033	0.032	0.033		0.031	0.032	0.032	0.031	0.032		0.033	0.034	0.034	0.031	0.033
0.666667		0.029	0.029	0.032	0.036	0.035		0.035	0.033	0.035	0.034	0.033		0.036	0.035	0.036	0.036	0.038		0.035	0.035	0.037	0.035	0.038		0.035	0.034	0.036	0.037	0.033		0.035	0.036	0.035	0.034	0.036		0.033	0.033	0.034	0.033	0.033		0.035	0.036	0.035	0.033	0.034
0.833333		0.031	0.03	0.033	0.039	0.038		0.037	0.036	0.037	0.037	0.035		0.039	0.038	0.037	0.038	0.04		0.037	0.038	0.04	0.038	0.041		0.037	0.036	0.038	0.04	0.036		0.038	0.038	0.038	0.036	0.038		0.035	0.035	0.035	0.035	0.035		0.037	0.038	0.038	0.035	0.036
1		0.033	0.032	0.035	0.041	0.04		0.039	0.039	0.04	0.037	0.037		0.041	0.04	0.04	0.041	0.043		0.039	0.041	0.042	0.04	0.043		0.04	0.039	0.041	0.043	0.039		0.041	0.04	0.04	0.039	0.041		0.037	0.037	0.037	0.036	0.037		0.039	0.04	0.04	0.037	0.038
1.16667		0.036	0.035	0.037	0.044	0.042		0.041	0.041	0.042	0.039	0.039		0.044	0.043	0.042	0.044	0.046		0.042	0.044	0.045	0.043	0.046		0.042	0.042	0.044	0.046	0.041		0.043	0.043	0.043	0.041	0.044		0.04	0.04	0.039	0.039	0.04		0.041	0.042	0.042	0.039	0.04
1.33333		0.038	0.038	0.04	0.047	0.045		0.043	0.043	0.043	0.043	0.044		0.047	0.046	0.045	0.046	0.049		0.045	0.046	0.049	0.045	0.05		0.045	0.045	0.047	0.049	0.045		0.046	0.046	0.045	0.044	0.046		0.042	0.043	0.041	0.041	0.042		0.043	0.044	0.044	0.041	0.042
1.5		0.046	0.044	0.045	0.05	0.048		0.048	0.046	0.048	0.045	0.046		0.051	0.049	0.049	0.05	0.053		0.048	0.049	0.051	0.049	0.052		0.048	0.049	0.051	0.053	0.048		0.048	0.049	0.048	0.047	0.048		0.045	0.045	0.044	0.044	0.045		0.046	0.046	0.047	0.043	0.044
1.66667		0.051	0.047	0.05	0.053	0.052		0.052	0.049	0.051	0.048	0.049		0.055	0.052	0.053	0.053	0.056		0.051	0.052	0.054	0.052	0.055		0.052	0.052	0.054	0.056	0.051		0.051	0.051	0.051	0.05	0.051		0.046	0.048	0.046	0.046	0.047		0.048	0.048	0.049	0.046	0.045
1.83333		0.053	0.051	0.053	0.057	0.055		0.056	0.052	0.055	0.051	0.052		0.058	0.055	0.056	0.057	0.06		0.054	0.057	0.058	0.055	0.058		0.055	0.056	0.059	0.061	0.055		0.054	0.054	0.055	0.053	0.054		0.05	0.051	0.049	0.049	0.05		0.05	0.051	0.051	0.048	0.046
2		0.057	0.055	0.057	0.061	0.059		0.06	0.056	0.058	0.054	0.055		0.063	0.06	0.061	0.06	0.064		0.057	0.06	0.062	0.058	0.062		0.059	0.06	0.062	0.066	0.059		0.057	0.057	0.058	0.055	0.058		0.053	0.054	0.053	0.052	0.054		0.052	0.053	0.053	0.049	0.048
2.16667		0.062	0.058	0.061	0.066	0.063		0.065	0.06	0.063	0.058	0.059		0.067	0.064	0.064	0.065	0.068		0.062	0.063	0.065	0.062	0.066		0.063	0.064	0.067	0.069	0.063		0.059	0.06	0.062	0.059	0.06		0.056	0.058	0.056	0.056	0.058		0.055	0.056	0.056	0.052	0.051
2.33333		0.066	0.063	0.065	0.07	0.067		0.069	0.063	0.068	0.062	0.062		0.073	0.069	0.07	0.07	0.073		0.065	0.068	0.07	0.066	0.071		0.068	0.069	0.073	0.075	0.068		0.063	0.064	0.064	0.062	0.063		0.06	0.062	0.06	0.06	0.062		0.057	0.058	0.058	0.054	0.052
2.5		0.07	0.067	0.069	0.074	0.072		0.074	0.068	0.072	0.065	0.066		0.078	0.074	0.075	0.075	0.078		0.07	0.072	0.073	0.07	0.074		0.073	0.074	0.077	0.08	0.073		0.066	0.067	0.068	0.064	0.066		0.064	0.066	0.064	0.064	0.066		0.059	0.06	0.06	0.057	0.054
2.66667		0.075	0.072	0.074	0.079	0.076		0.079	0.072	0.077	0.07	0.07		0.083	0.079	0.079	0.08	0.084		0.074	0.076	0.077	0.074	0.079		0.078	0.079	0.083	0.085	0.078		0.07	0.069	0.071	0.067	0.068		0.068	0.07	0.068	0.069	0.07		0.062	0.062	0.062	0.059	0.056
2.83333		0.081	0.077	0.079	0.084	0.082		0.085	0.077	0.083	0.075	0.076		0.089	0.085	0.085	0.085	0.089		0.079	0.08	0.082	0.079	0.083		0.083	0.085	0.089	0.091	0.084		0.073	0.072	0.075	0.071	0.072		0.073	0.075	0.073	0.074	0.075		0.065	0.065	0.065	0.061	0.058
3		0.087	0.082	0.085	0.09	0.088		0.091	0.081	0.089	0.081	0.081		0.095	0.091	0.092	0.092	0.095		0.084	0.085	0.086	0.084	0.087		0.09	0.091	0.095	0.097	0.09		0.077	0.076	0.079	0.074	0.075		0.078	0.08	0.078	0.079	0.081		0.067	0.067	0.067	0.063	0.06
3.16667		0.094	0.089	0.091	0.097	0.095		0.098	0.087	0.096	0.087	0.087		0.103	0.097	0.097	0.098	0.102		0.089	0.09	0.092	0.089	0.091		0.096	0.098	0.102	0.104	0.096		0.08	0.08	0.082	0.078	0.078		0.084	0.086	0.084	0.085	0.087		0.069	0.069	0.069	0.065	0.061
3.33333		0.1	0.095	0.098	0.104	0.102		0.106	0.094	0.103	0.093	0.093		0.11	0.104	0.105	0.105	0.109		0.094	0.095	0.096	0.094	0.097		0.103	0.105	0.109	0.112	0.103		0.084	0.084	0.086	0.082	0.082		0.09	0.093	0.09	0.091	0.093		0.072	0.072	0.072	0.068	0.063
3.5		0.108	0.102	0.106	0.112	0.109		0.114	0.101	0.111	0.1	0.1		0.118	0.112	0.113	0.113	0.117		0.1	0.101	0.102	0.099	0.102		0.11	0.113	0.117	0.12	0.111		0.088	0.088	0.09	0.086	0.086		0.097	0.1	0.098	0.098	0.101		0.074	0.074	0.075	0.071	0.066
3.66667		0.116	0.11	0.114	0.119	0.117		0.123	0.108	0.119	0.108	0.106		0.127	0.12	0.121	0.121	0.126		0.105	0.107	0.108	0.105	0.107		0.118	0.121	0.125	0.128	0.119		0.092	0.092	0.095	0.09	0.09		0.104	0.107	0.104	0.105	0.108		0.077	0.077	0.077	0.073	0.068
3.83333		0.125	0.118	0.123	0.127	0.125		0.131	0.115	0.128	0.116	0.114		0.135	0.129	0.13	0.13	0.135		0.111	0.113	0.113	0.11	0.113		0.126	0.129	0.134	0.136	0.127		0.096	0.096	0.099	0.094	0.093		0.111	0.114	0.112	0.113	0.115		0.08	0.079	0.079	0.075	0.07
4		0.133	0.126	0.13	0.136	0.135		0.14	0.124	0.137	0.124	0.122		0.144	0.137	0.139	0.139	0.144		0.117	0.119	0.119	0.116	0.119		0.135	0.138	0.142	0.146	0.135		0.101	0.1	0.103	0.098	0.097		0.119	0.123	0.12	0.121	0.124		0.082	0.082	0.081	0.078	0.072
4.16667		0.142	0.135	0.14	0.145	0.144		0.15	0.133	0.146	0.133	0.131		0.154	0.147	0.149	0.148	0.154		0.123	0.125	0.125	0.122	0.125		0.143	0.147	0.152	0.156	0.145		0.105	0.104	0.107	0.102	0.1		0.128	0.131	0.128	0.129	0.133		0.085	0.085	0.084	0.08	0.074
4.33333		0.152	0.145	0.149	0.156	0.154		0.161	0.142	0.157	0.142	0.141		0.164	0.157	0.159	0.159	0.165		0.13	0.132	0.132	0.128	0.131		0.154	0.157	0.162	0.165	0.154		0.109	0.109	0.112	0.106	0.105		0.136	0.141	0.138	0.139	0.142		0.087	0.087	0.086	0.082	0.076
4.5		0.163	0.154	0.16	0.165	0.166		0.172	0.152	0.168	0.152	0.151		0.176	0.169	0.17	0.17	0.176		0.137	0.139	0.138	0.135	0.138		0.164	0.168	0.173	0.176	0.165		0.113	0.113	0.116	0.111	0.109		0.145	0.15	0.147	0.149	0.152		0.09	0.089	0.088	0.085	0.079
4.66667		0.174	0.165	0.171	0.176	0.176		0.184	0.162	0.179	0.164	0.161		0.188	0.181	0.182	0.182	0.189		0.144	0.146	0.145	0.141	0.145		0.175	0.179	0.185	0.189	0.176		0.117	0.117	0.12	0.115	0.113		0.156	0.161	0.157	0.159	0.163		0.092	0.092	0.091	0.087	0.081
4.83333		0.186	0.177	0.183	0.188	0.188		0.196	0.173	0.192	0.175	0.172		0.201	0.193	0.195	0.194	0.202		0.151	0.153	0.153	0.149	0.152		0.187	0.191	0.199	0.202	0.189		0.121	0.121	0.124	0.119	0.118		0.166	0.171	0.168	0.17	0.174		0.094	0.094	0.093	0.089	0.082
5		0.199	0.189	0.196	0.201	0.202		0.211	0.185	0.205	0.187	0.184		0.216	0.207	0.209	0.207	0.216		0.158	0.161	0.16	0.156	0.16		0.2	0.204	0.212	0.216	0.201		0.126	0.126	0.129	0.123	0.122		0.178	0.183	0.18	0.182	0.187		0.097	0.096	0.095	0.091	0.085
5.16667		0.213	0.202	0.21	0.215	0.216		0.226	0.198	0.22	0.201	0.198		0.232	0.221	0.225	0.223	0.232		0.166	0.17	0.167	0.163	0.168		0.214	0.219	0.227	0.231	0.216		0.13	0.13	0.134	0.127	0.126		0.191	0.197	0.193	0.195	0.199		0.099	0.098	0.097	0.094	0.087
5.33333		0.229	0.216	0.225	0.23	0.232		0.241	0.211	0.235	0.215	0.211		0.248	0.238	0.241	0.24	0.248		0.174	0.177	0.175	0.172	0.177		0.229	0.234	0.243	0.248	0.231		0.134	0.134	0.139	0.132	0.13		0.204	0.211	0.206	0.209	0.214		0.101	0.1	0.1	0.096	0.089
5.5		0.246	0.232	0.242	0.246	0.249		0.259	0.225	0.251	0.231	0.227		0.267	0.255	0.258	0.257	0.266		0.183	0.186	0.183	0.18	0.185		0.245	0.251	0.261	0.266	0.249		0.139	0.139	0.144	0.136	0.135		0.219	0.226	0.221	0.225	0.229		0.103	0.102	0.102	0.098	0.091
5.66667		0.263	0.248	0.26	0.263	0.265		0.277	0.242	0.269	0.247	0.242		0.285	0.274	0.278	0.276	0.287		0.191	0.195	0.192	0.188	0.194		0.263	0.269	0.279	0.285	0.265		0.144	0.144	0.148	0.141	0.14		0.236	0.242	0.237	0.24	0.246		0.105	0.105	0.104	0.1	0.093
5.83333		0.283	0.265	0.278	0.281	0.284		0.297	0.259	0.289	0.265	0.259		0.306	0.293	0.297	0.295	0.306		0.2	0.204	0.2	0.196	0.204		0.282	0.287	0.298	0.305	0.284		0.148	0.149	0.154	0.146	0.145		0.252	0.26	0.254	0.257	0.264		0.107	0.107	0.106	0.103	0.096
6		0.302	0.285	0.297	0.301	0.304		0.317	0.278	0.308	0.283	0.276		0.327	0.315	0.319	0.316	0.328		0.209	0.213	0.209	0.206	0.213		0.301	0.308	0.32	0.326	0.304		0.153	0.154	0.159	0.151	0.15		0.27	0.278	0.273	0.276	0.282		0.109	0.109	0.108	0.105	0.097
6.16667		0.323	0.304	0.318	0.321	0.325		0.338	0.296	0.329	0.304	0.296		0.35	0.335	0.342	0.338	0.35		0.218	0.222	0.218	0.214	0.222		0.32	0.329	0.342	0.348	0.326		0.158	0.159	0.164	0.156	0.155		0.29	0.298	0.29	0.296	0.303		0.111	0.111	0.11	0.107	0.099
6.33333		0.346	0.326	0.34	0.343	0.348		0.363	0.317	0.352	0.325	0.316		0.374	0.36	0.365	0.362	0.375		0.227	0.232	0.227	0.224	0.231		0.344	0.351	0.365	0.371	0.348		0.163	0.165	0.17	0.161	0.16		0.31	0.319	0.312	0.317	0.325		0.114	0.113	0.112	0.109	0.101
6.5		0.369	0.348	0.364	0.367	0.371		0.387	0.338	0.376	0.346	0.338		0.4	0.384	0.39	0.386	0.401		0.236	0.241	0.236	0.232	0.241		0.368	0.375	0.389	0.396	0.371		0.169	0.17	0.175	0.166	0.165		0.331	0.342	0.334	0.339	0.347		0.116	0.115	0.114	0.111	0.103
6.66667		0.394	0.372	0.389	0.391	0.396		0.412	0.361	0.401	0.37	0.361		0.425	0.41	0.417	0.412	0.426		0.245	0.249	0.245	0.241	0.25		0.392	0.4	0.414	0.422	0.395		0.174	0.175	0.181	0.171	0.171		0.354	0.366	0.357	0.362	0.372		0.118	0.117	0.117	0.113	0.105
6.83333		0.42	0.397	0.414	0.416	0.422		0.439	0.386	0.427	0.396	0.385		0.452	0.437	0.444	0.438	0.454		0.253	0.258	0.253	0.25	0.26		0.417	0.427	0.441	0.448	0.422		0.18	0.181	0.187	0.177	0.176		0.38	0.391	0.381	0.386	0.397		0.12	0.12	0.119	0.115	0.107
7		0.447	0.422	0.44	0.444	0.449		0.468	0.411	0.453	0.421	0.411		0.482	0.465	0.471	0.467	0.483		0.261	0.266	0.261	0.257	0.269		0.444	0.454	0.469	0.477	0.45		0.185	0.186	0.192	0.182	0.181		0.404	0.416	0.407	0.412	0.422		0.122	0.122	0.121	0.117	0.109
7.16667		0.474	0.451	0.468	0.472	0.478		0.498	0.438	0.483	0.448	0.437		0.512	0.495	0.5	0.495	0.512		0.268	0.275	0.269	0.265	0.277		0.471	0.482	0.498	0.505	0.477		0.191	0.192	0.199	0.188	0.187		0.431	0.444	0.433	0.44	0.45		0.124	0.124	0.123	0.119	0.111
7.33333		0.505	0.48	0.498	0.502	0.507		0.527	0.467	0.511	0.477	0.463		0.542	0.524	0.532	0.528	0.544		0.276	0.283	0.277	0.273	0.284		0.5	0.51	0.528	0.537	0.506		0.196	0.198	0.206	0.193	0.193		0.459	0.472	0.462	0.469	0.48		0.126	0.126	0.125	0.121	0.113
7.5		0.536	0.507	0.528	0.531	0.539		0.559	0.493	0.544	0.505	0.492		0.574	0.556	0.563	0.558	0.576		0.284	0.29	0.284	0.281	0.292		0.529	0.541	0.56	0.567	0.536		0.202	0.204	0.212	0.199	0.199		0.488	0.501	0.49	0.498	0.51		0.128	0.128	0.127	0.124	0.115
7.66667		0.568	0.537	0.559	0.563	0.57		0.591	0.524	0.574	0.535	0.522		0.605	0.587	0.596	0.59	0.608		0.291	0.297	0.291	0.287	0.299		0.561	0.572	0.59	0.601	0.567		0.208	0.21	0.218	0.205	0.204		0.518	0.531	0.521	0.528	0.539		0.13	0.13	0.129	0.125	0.117
7.83333		0.599	0.569	0.592	0.594	0.601		0.624	0.555	0.607	0.566	0.552		0.64	0.62	0.629	0.623	0.642		0.298	0.305	0.297	0.294	0.306		0.592	0.604	0.623	0.632	0.598		0.214	0.216	0.224	0.211	0.211		0.549	0.564	0.55	0.56	0.57		0.132	0.132	0.131	0.128	0.119
8		0.632	0.602	0.624	0.628	0.636		0.658	0.588	0.641	0.599	0.586		0.673	0.653	0.662	0.657	0.677		0.304	0.311	0.304	0.3	0.313		0.624	0.637	0.656	0.666	0.633		0.221	0.223	0.231	0.217	0.217		0.58	0.595	0.582	0.592	0.604		0.135	0.135	0.133	0.13	0.121
8.16667		0.667	0.634	0.66	0.661	0.67		0.694	0.619	0.676	0.631	0.618		0.708	0.689	0.699	0.692	0.712		0.31	0.319	0.311	0.306	0.319		0.658	0.671	0.689	0.702	0.667		0.227	0.229	0.238	0.223	0.223		0.615	0.63	0.614	0.625	0.638		0.137	0.137	0.136	0.132	0.123
8.33333		0.701	0.669	0.693	0.696	0.705		0.73	0.655	0.71	0.666	0.651		0.745	0.723	0.734	0.727	0.749		0.317	0.325	0.317	0.312	0.325		0.692	0.706	0.725	0.736	0.702		0.233	0.235	0.244	0.23	0.229		0.647	0.665	0.648	0.659	0.672		0.139	0.139	0.138	0.134	0.125
8.5		0.737	0.704	0.73	0.732	0.742		0.767	0.689	0.745	0.701	0.686		0.78	0.759	0.771	0.763	0.783		0.322	0.331	0.323	0.318	0.331		0.727	0.741	0.761	0.77	0.737		0.24	0.242	0.251	0.236	0.235		0.682	0.698	0.684	0.694	0.707		0.141	0.141	0.14	0.136	0.127
8.66667		0.773	0.738	0.763	0.767	0.776		0.802	0.723	0.783	0.737	0.721		0.817	0.795	0.807	0.8	0.821		0.329	0.337	0.328	0.324	0.337		0.761	0.775	0.796	0.806	0.774		0.247	0.248	0.259	0.242	0.242		0.717	0.734	0.719	0.73	0.744		0.144	0.143	0.142	0.138	0.129
8.83333		0.81	0.774	0.799	0.804	0.812		0.838	0.759	0.817	0.772	0.756		0.853	0.832	0.844	0.835	0.856		0.334	0.343	0.334	0.329	0.343		0.798	0.811	0.832	0.846	0.808		0.253	0.255	0.266	0.249	0.248		0.753	0.771	0.756	0.767	0.781		0.146	0.145	0.144	0.14	0.131
9		0.846	0.811	0.837	0.842	0.849		0.876	0.794	0.856	0.808	0.791		0.892	0.868	0.881	0.87	0.896		0.339	0.349	0.341	0.334	0.349		0.835	0.847	0.869	0.881	0.846		0.26	0.261	0.271	0.255	0.255		0.788	0.807	0.79	0.801	0.814		0.148	0.147	0.146	0.142	0.133
9.16667		0.882	0.847	0.874	0.878	0.885		0.913	0.833	0.892	0.845	0.829		0.93	0.908	0.919	0.906	0.933		0.345	0.355	0.346	0.34	0.354		0.87	0.885	0.906	0.916	0.881		0.266	0.269	0.279	0.263	0.261		0.825	0.844	0.827	0.838	0.853		0.15	0.149	0.149	0.145	0.135
9.33333		0.92	0.884	0.912	0.915	0.925		0.95	0.868	0.93	0.882	0.867		0.967	0.942	0.955	0.945	0.97		0.352	0.36	0.352	0.345	0.359		0.907	0.92	0.942	0.954	0.917		0.274	0.275	0.287	0.269	0.268		0.861	0.879	0.863	0.876	0.89		0.153	0.152	0.151	0.147	0.137
9.5		0.957	0.921	0.949	0.95	0.96		0.989	0.906	0.967	0.921	0.903		1.004	0.979	0.993	0.981	1.007		0.357	0.365	0.357	0.351	0.365		0.944	0.958	0.98	0.991	0.955		0.28	0.282	0.295	0.276	0.276		0.898	0.918	0.9	0.911	0.928		0.155	0.154	0.153	0.149	0.139
9.66667		0.998	0.959	0.986	0.988	0.999		1.025	0.943	1.007	0.956	0.94		1.043	1.016	1.031	1.019	1.041		0.362	0.371	0.363	0.357	0.37		0.98	0.998	1.017	1.028	0.994		0.287	0.289	0.302	0.283	0.282		0.935	0.954	0.937	0.951	0.965		0.157	0.156	0.155	0.151	0.142
9.83333		1.031	0.998	1.025	1.026	1.036		1.064	0.98	1.042	0.993	0.978		1.077	1.054	1.067	1.055	1.079		0.368	0.377	0.369	0.361	0.376		1.02	1.033	1.051	1.064	1.03		0.294	0.296	0.309	0.29	0.289		0.973	0.991	0.975	0.987	1.003		0.16	0.159	0.158	0.154	0.143
10		1.072	1.035	1.061	1.065	1.072		1.1	1.017	1.079	1.031	1.015		1.114	1.091	1.104	1.09	1.117		0.372	0.383	0.374	0.368	0.381		1.053	1.069	1.088	1.101	1.068		0.302	0.303	0.317	0.298	0.297		1.01	1.029	1.01	1.022	1.04		0.162	0.161	0.16	0.156	0.146
10.1667		1.109	1.071	1.099	1.102	1.111		1.137	1.055	1.115	1.069	1.053		1.151	1.127	1.137	1.126	1.152		0.378	0.388	0.379	0.372	0.386		1.091	1.108	1.126	1.136	1.103		0.31	0.31	0.325	0.304	0.303		1.048	1.066	1.049	1.059	1.076		0.164	0.163	0.162	0.158	0.148
10.3333		1.146	1.108	1.136	1.137	1.147		1.173	1.092	1.152	1.103	1.089		1.187	1.162	1.174	1.165	1.188		0.383	0.393	0.384	0.378	0.391		1.127	1.143	1.16	1.171	1.139		0.317	0.317	0.332	0.312	0.31		1.083	1.1	1.084	1.098	1.113		0.167	0.166	0.165	0.16	0.15
10.5		1.182	1.144	1.172	1.173	1.182		1.208	1.127	1.188	1.14	1.127		1.223	1.199	1.21	1.199	1.223		0.389	0.398	0.389	0.383	0.396		1.162	1.178	1.196	1.208	1.174		0.325	0.325	0.34	0.32	0.317		1.121	1.137	1.122	1.134	1.147		0.17	0.168	0.167	0.163	0.153
10.6667		1.216	1.182	1.209	1.209	1.218		1.245	1.163	1.225	1.176	1.164		1.257	1.233	1.245	1.233	1.257		0.394	0.403	0.394	0.388	0.401		1.197	1.213	1.232	1.244	1.209		0.332	0.332	0.347	0.327	0.326		1.158	1.172	1.156	1.17	1.182		0.173	0.171	0.17	0.165	0.154
10.8333		1.254	1.216	1.243	1.244	1.252		1.28	1.198	1.26	1.213	1.196		1.292	1.268	1.278	1.267	1.291		0.399	0.408	0.399	0.393	0.406		1.231	1.246	1.266	1.277	1.245		0.339	0.34	0.356	0.335	0.334		1.192	1.207	1.192	1.203	1.219		0.174	0.173	0.172	0.168	0.157
11		1.288	1.251	1.28	1.278	1.286		1.313	1.235	1.294	1.248	1.232		1.326	1.302	1.312	1.302	1.323		0.402	0.413	0.405	0.397	0.41		1.266	1.281	1.303	1.311	1.278		0.347	0.347	0.363	0.342	0.341		1.226	1.242	1.226	1.238	1.254		0.177	0.175	0.174	0.17	0.159
11.1667		1.322	1.285	1.313	1.312	1.321		1.346	1.27	1.329	1.282	1.267		1.36	1.333	1.345	1.333	1.356		0.407	0.417	0.409	0.401	0.414		1.3	1.314	1.333	1.342	1.31		0.355	0.354	0.371	0.35	0.348		1.261	1.276	1.261	1.272	1.288		0.18	0.178	0.177	0.172	0.161
11.3333		1.354	1.319	1.343	1.347	1.355		1.379	1.304	1.36	1.315	1.301		1.39	1.366	1.378	1.367	1.389		0.41	0.422	0.412	0.405	0.418		1.333	1.348	1.365	1.375	1.345		0.362	0.362	0.379	0.358	0.356		1.294	1.31	1.294	1.306	1.32		0.182	0.18	0.179	0.175	0.163
11.5		1.388	1.355	1.377	1.38	1.386		1.412	1.338	1.392	1.349	1.335		1.424	1.399	1.409	1.398	1.421		0.415	0.426	0.416	0.41	0.422		1.365	1.379	1.397	1.407	1.377		0.37	0.369	0.388	0.365	0.363		1.327	1.342	1.326	1.339	1.353		0.184	0.183	0.182	0.177	0.165
11.6667		1.421	1.388	1.41	1.413	1.42		1.444	1.37	1.426	1.383	1.37		1.454	1.432	1.44	1.43	1.451		0.419	0.431	0.421	0.414	0.426		1.398	1.411	1.43	1.438	1.409		0.378	0.377	0.396	0.373	0.371		1.36	1.374	1.359	1.371	1.385		0.187	0.185	0.184	0.18	0.167
11.8333		1.455	1.42	1.443	1.444	1.453		1.476	1.405	1.456	1.415	1.404		1.485	1.46	1.47	1.46	1.484		0.423	0.435	0.425	0.418	0.43		1.43	1.443	1.46	1.468	1.439		0.385	0.385	0.404	0.381	0.379		1.393	1.407	1.391	1.404	1.416		0.19	0.188	0.187	0.183	0.17
12		1.485	1.453	1.475	1.476	1.482		1.505	1.436	1.487	1.448	1.436		1.515	1.492	1.5	1.49	1.512		0.427	0.437	0.429	0.422	0.433		1.46	1.473	1.49	1.501	1.471		0.394	0.392	0.413	0.389	0.387		1.425	1.436	1.422	1.433	1.447		0.193	0.19	0.19	0.185	0.172
12.1667		1.514	1.483	1.504	1.507	1.512		1.533	1.467	1.516	1.477	1.467		1.542	1.521	1.528	1.519	1.541		0.43	0.441	0.432	0.425	0.438		1.49	1.502	1.519	1.529	1.498		0.401	0.4	0.419	0.397	0.394		1.456	1.468	1.454	1.463	1.479		0.195	0.193	0.192	0.187	0.174
12.3333		1.539	1.509	1.526	1.532	1.537		1.555	1.494	1.54	1.506	1.493		1.565	1.544	1.552	1.543	1.564		0.433	0.444	0.436	0.428	0.441		1.517	1.53	1.544	1.555	1.526		0.41	0.408	0.427	0.405	0.403		1.485	1.495	1.483	1.491	1.508		0.198	0.195	0.195	0.189	0.176
12.5		1.558	1.531	1.548	1.552	1.556		1.573	1.514	1.559	1.529	1.516		1.586	1.565	1.572	1.563	1.584		0.437	0.448	0.438	0.431	0.445		1.543	1.552	1.564	1.575	1.547		0.418	0.416	0.435	0.413	0.411		1.511	1.521	1.509	1.518	1.532		0.201	0.198	0.197	0.192	0.178
12.6667		1.576	1.547	1.565	1.57	1.574		1.587	1.531	1.575	1.547	1.533		1.602	1.582	1.589	1.579	1.599		0.44	0.451	0.441	0.435	0.449		1.561	1.57	1.582	1.592	1.565		0.426	0.423	0.444	0.422	0.419		1.531	1.541	1.529	1.539	1.552		0.203	0.201	0.2	0.194	0.181
12.8333		1.587	1.562	1.577	1.582	1.586		1.599	1.544	1.586	1.56	1.546		1.615	1.596	1.602	1.591	1.612		0.443	0.455	0.444	0.437	0.452		1.577	1.585	1.595	1.605	1.579		0.434	0.431	0.453	0.43	0.426		1.547	1.558	1.547	1.556	1.566		0.206	0.204	0.202	0.197	0.183
13		1.597	1.572	1.587	1.591	1.596		1.608	1.554	1.596	1.57	1.556		1.623	1.606	1.612	1.602	1.622		0.446	0.458	0.448	0.44	0.455		1.588	1.596	1.607	1.615	1.591		0.441	0.438	0.462	0.439	0.435		1.56	1.571	1.56	1.569	1.579		0.209	0.206	0.205	0.199	0.185
13.1667		1.604	1.58	1.594	1.599	1.604		1.615	1.563	1.604	1.578	1.563		1.632	1.615	1.62	1.61	1.63		0.45	0.461	0.451	0.443	0.457		1.598	1.605	1.616	1.625	1.601		0.449	0.447	0.469	0.447	0.442		1.573	1.582	1.571	1.58	1.591		0.211	0.208	0.207	0.202	0.187
13.3333		1.611	1.588	1.599	1.605	1.609		1.621	1.568	1.609	1.586	1.569		1.639	1.621	1.629	1.619	1.637		0.451	0.463	0.454	0.446	0.461		1.606	1.613	1.622	1.632	1.608		0.458	0.454	0.478	0.455	0.451		1.581	1.591	1.58	1.59	1.599		0.213	0.21	0.21	0.204	0.189
13.5		1.614	1.592	1.606	1.61	1.614		1.624	1.575	1.614	1.592	1.572		1.645	1.627	1.633	1.623	1.642		0.454	0.466	0.457	0.45	0.464		1.612	1.619	1.629	1.638	1.613		0.466	0.462	0.486	0.462	0.458		1.588	1.597	1.586	1.595	1.606		0.216	0.213	0.212	0.207	0.192
13.6667		1.618	1.597	1.609	1.615	1.618		1.627	1.578	1.619	1.596	1.576		1.65	1.631	1.637	1.628	1.647		0.457	0.468	0.459	0.452	0.467		1.618	1.625	1.634	1.643	1.618		0.474	0.471	0.495	0.468	0.467		1.594	1.602	1.593	1.6	1.612		0.219	0.215	0.215	0.21	0.194
13.8333		1.621	1.601	1.612	1.617	1.622		1.63	1.581	1.621	1.601	1.579		1.654	1.636	1.642	1.632	1.651		0.46	0.472	0.462	0.454	0.469		1.622	1.629	1.637	1.648	1.623		0.483	0.478	0.503	0.478	0.475		1.598	1.608	1.598	1.606	1.616		0.222	0.218	0.218	0.212	0.196
14		1.623	1.604	1.615	1.62	1.624		1.632	1.584	1.623	1.603	1.582		1.656	1.639	1.643	1.636	1.653		0.462	0.474	0.464	0.457	0.471		1.625	1.632	1.641	1.65	1.626		0.492	0.487	0.51	0.485	0.483		1.603	1.612	1.603	1.61	1.619		0.225	0.221	0.22	0.215	0.199
14.1667		1.626	1.605	1.618	1.622	1.626		1.634	1.586	1.625	1.606	1.583		1.658	1.642	1.646	1.638	1.656		0.464	0.476	0.467	0.46	0.473		1.629	1.634	1.643	1.653	1.629		0.5	0.496	0.518	0.494	0.492		1.607	1.615	1.606	1.612	1.623		0.227	0.224	0.222	0.217	0.201
14.3333		1.626	1.608	1.62	1.623	1.628		1.635	1.589	1.627	1.607	1.584		1.661	1.645	1.65	1.641	1.659		0.467	0.478	0.468	0.462	0.475		1.632	1.637	1.645	1.655	1.63		0.507	0.504	0.528	0.503	0.502		1.609	1.616	1.609	1.614	1.626		0.229	0.226	0.225	0.22	0.204
14.5		1.628	1.61	1.621	1.625	1.631		1.637	1.589	1.628	1.609	1.585		1.664	1.646	1.65	1.643	1.661		0.468	0.481	0.47	0.464	0.478		1.632	1.639	1.646	1.657	1.633		0.516	0.511	0.536	0.511	0.509		1.612	1.62	1.611	1.617	1.628		0.232	0.228	0.228	0.222	0.206
14.6667		1.63	1.61	1.622	1.627	1.631		1.637	1.591	1.629	1.611	1.586		1.665	1.647	1.652	1.644	1.663		0.47	0.483	0.472	0.465	0.48		1.635	1.641	1.649	1.659	1.636		0.525	0.52	0.544	0.519	0.517		1.615	1.623	1.613	1.618	1.629		0.235	0.231	0.23	0.225	0.208
14.8333		1.632	1.613	1.624	1.627	1.633		1.639	1.594	1.63	1.612	1.587		1.666	1.649	1.654	1.645	1.664		0.472	0.486	0.473	0.468	0.483		1.637	1.643	1.651	1.661	1.637		0.534	0.527	0.552	0.528	0.524		1.617	1.625	1.615	1.62	1.632		0.237	0.233	0.233	0.227	0.21
15		1.633	1.613	1.626	1.629	1.633		1.639	1.595	1.631	1.613	1.588		1.669	1.651	1.655	1.647	1.667		0.474	0.487	0.476	0.47	0.486		1.64	1.644	1.652	1.663	1.639		0.541	0.535	0.561	0.535	0.533		1.618	1.627	1.617	1.622	1.632		0.24	0.235	0.236	0.23	0.213
15.1667		1.633	1.616	1.627	1.631	1.634		1.642	1.595	1.632	1.613	1.588		1.67	1.652	1.656	1.649	1.667		0.475	0.489	0.477	0.472	0.488		1.641	1.645	1.654	1.664	1.639		0.549	0.543	0.57	0.544	0.542		1.62	1.628	1.618	1.623	1.635		0.243	0.238	0.238	0.233	0.215
15.3333		1.635	1.617	1.627	1.632	1.636		1.642	1.597	1.632	1.615	1.589		1.671	1.653	1.657	1.65	1.669		0.477	0.491	0.479	0.474	0.489		1.642	1.646	1.655	1.665	1.64		0.558	0.552	0.579	0.553	0.55		1.621	1.63	1.619	1.624	1.635		0.245	0.241	0.24	0.235	0.217
15.5		1.635	1.617	1.63	1.633	1.636		1.641	1.597	1.633	1.615	1.589		1.671	1.654	1.659	1.651	1.67		0.479	0.492	0.48	0.476	0.492		1.643	1.646	1.655	1.666	1.641		0.567	0.56	0.587	0.56	0.558		1.622	1.632	1.62	1.625	1.637		0.248	0.243	0.242	0.238	0.22
15.6667		1.635	1.617	1.63	1.633	1.637		1.643	1.598	1.634	1.617	1.59		1.673	1.655	1.66	1.652	1.671		0.481	0.494	0.481	0.477	0.493		1.643	1.648	1.656	1.667	1.643		0.574	0.567	0.595	0.569	0.566		1.623	1.631	1.621	1.626	1.638		0.25	0.246	0.245	0.24	0.222
15.8333		1.636	1.619	1.63	1.633	1.638		1.643	1.599	1.635	1.617	1.591		1.674	1.657	1.66	1.653	1.672		0.483	0.496	0.484	0.48	0.495		1.645	1.648	1.657	1.667	1.644		0.583	0.578	0.605	0.578	0.575		1.625	1.633	1.622	1.626	1.639		0.253	0.249	0.247	0.243	0.224
16		1.637	1.619	1.632	1.634	1.639		1.644	1.6	1.635	1.618	1.591		1.675	1.657	1.661	1.655	1.674		0.483	0.496	0.485	0.481	0.496		1.645	1.65	1.658	1.668	1.645		0.592	0.586	0.613	0.586	0.583		1.627	1.634	1.623	1.628	1.64		0.255	0.251	0.25	0.245	0.227
16.1667		1.637	1.62	1.632	1.634	1.639		1.644	1.601	1.636	1.618	1.591		1.676	1.658	1.663	1.655	1.674		0.486	0.498	0.486	0.483	0.497		1.647	1.651	1.659	1.669	1.646		0.6	0.593	0.62	0.592	0.591		1.627	1.634	1.624	1.628	1.641		0.258	0.253	0.253	0.248	0.229
16.3333		1.639	1.622	1.632	1.635	1.64		1.645	1.601	1.637	1.619	1.592		1.676	1.659	1.663	1.655	1.675		0.487	0.501	0.488	0.485	0.499		1.648	1.651	1.66	1.67	1.647		0.61	0.602	0.628	0.602	0.6		1.628	1.635	1.624	1.629	1.642		0.261	0.256	0.255	0.25	0.231
16.5		1.638	1.622	1.633	1.636	1.64		1.645	1.602	1.636	1.62	1.592		1.677	1.66	1.664	1.657	1.676		0.489	0.501	0.489	0.486	0.5		1.648	1.651	1.66	1.671	1.648		0.617	0.611	0.637	0.609	0.608		1.629	1.635	1.625	1.63	1.643		0.263	0.259	0.258	0.253	0.233
16.6667		1.639	1.622	1.634	1.636	1.641		1.645	1.602	1.637	1.62	1.592		1.678	1.66	1.665	1.658	1.676		0.49	0.502	0.491	0.488	0.501		1.649	1.652	1.661	1.671	1.648		0.625	0.618	0.646	0.617	0.618		1.629	1.636	1.626	1.631	1.642		0.265	0.261	0.26	0.255	0.235
16.8333		1.64	1.623	1.634	1.638	1.642		1.646	1.602	1.638	1.621	1.593		1.679	1.661	1.665	1.658	1.677		0.492	0.504	0.492	0.489	0.503		1.649	1.653	1.662	1.672	1.648		0.635	0.626	0.655	0.626	0.624		1.63	1.637	1.626	1.631	1.644		0.268	0.264	0.263	0.257	0.238
17		1.64	1.624	1.635	1.638	1.642		1.646	1.603	1.638	1.621	1.593		1.679	1.661	1.667	1.658	1.678		0.493	0.504	0.493	0.491	0.505		1.65	1.654	1.663	1.673	1.65		0.642	0.635	0.663	0.635	0.633		1.63	1.638	1.627	1.632	1.644		0.271	0.266	0.266	0.26	0.24
17.1667		1.64	1.624	1.636	1.638	1.643		1.646	1.604	1.639	1.621	1.592		1.68	1.662	1.666	1.66	1.678		0.494	0.506	0.494	0.492	0.506		1.651	1.654	1.663	1.673	1.65		0.65	0.642	0.672	0.643	0.643		1.631	1.637	1.628	1.632	1.645		0.274	0.269	0.268	0.262	0.242
17.3333		1.64	1.624	1.637	1.639	1.644		1.647	1.604	1.639	1.622	1.592		1.681	1.664	1.668	1.661	1.679		0.496	0.507	0.495	0.492	0.508		1.651	1.655	1.663	1.674	1.651		0.659	0.651	0.68	0.652	0.651		1.631	1.638	1.628	1.632	1.644		0.276	0.271	0.271	0.265	0.244
17.5		1.641	1.626	1.637	1.639	1.644		1.648	1.604	1.639	1.622	1.594		1.682	1.662	1.667	1.661	1.679		0.496	0.507	0.496	0.494	0.51		1.653	1.656	1.664	1.674	1.652		0.667	0.659	0.689	0.66	0.658		1.631	1.639	1.629	1.634	1.646		0.279	0.274	0.273	0.268	0.246
17.6667		1.641	1.625	1.638	1.639	1.644		1.648	1.605	1.64	1.622	1.593		1.683	1.664	1.669	1.661	1.681		0.497	0.508	0.497	0.495	0.511		1.653	1.656	1.665	1.675	1.652		0.677	0.666	0.697	0.669	0.667		1.632	1.639	1.63	1.633	1.647		0.281	0.276	0.276	0.27	0.249
17.8333		1.642	1.626	1.638	1.64	1.644		1.648	1.604	1.64	1.622	1.593		1.682	1.665	1.67	1.661	1.681		0.497	0.509	0.499	0.496	0.512		1.654	1.657	1.665	1.676	1.653		0.684	0.675	0.706	0.677	0.675		1.633	1.64	1.63	1.635	1.647		0.284	0.278	0.278	0.272	0.251
18		1.641	1.627	1.639	1.639	1.644		1.649	1.606	1.64	1.623	1.593		1.683	1.664	1.67	1.663	1.682		0.499	0.511	0.501	0.496	0.514		1.655	1.655	1.665	1.677	1.654		0.692	0.684	0.715	0.685	0.683		1.633	1.642	1.63	1.635	1.647		0.286	0.281	0.281	0.275	0.253
18.1667		1.642	1.627	1.638	1.641	1.645		1.649	1.606	1.64	1.623	1.594		1.684	1.666	1.67	1.663	1.682		0.499	0.511	0.502	0.497	0.515		1.654	1.658	1.666	1.677	1.654		0.701	0.691	0.722	0.692	0.691		1.635	1.641	1.631	1.636	1.649		0.289	0.284	0.283	0.277	0.255
18.3333		1.643	1.627	1.639	1.641	1.646		1.649	1.606	1.642	1.623	1.594		1.684	1.667	1.671	1.664	1.683		0.5	0.513	0.503	0.499	0.516		1.655	1.658	1.667	1.677	1.654		0.71	0.7	0.732	0.701	0.699		1.634	1.641	1.631	1.636	1.648		0.291	0.286	0.285	0.28	0.258
18.5		1.643	1.627	1.639	1.641	1.646		1.65	1.607	1.642	1.624	1.594		1.684	1.667	1.671	1.665	1.683		0.501	0.514	0.503	0.499	0.517		1.656	1.658	1.667	1.677	1.655		0.719	0.708	0.74	0.71	0.707		1.635	1.643	1.632	1.637	1.649		0.294	0.288	0.288	0.282	0.26
18.6667		1.644	1.628	1.64	1.642	1.646		1.65	1.607	1.642	1.625	1.595		1.685	1.668	1.672	1.665	1.684		0.502	0.514	0.505	0.5	0.518		1.656	1.659	1.668	1.678	1.655		0.726	0.718	0.748	0.717	0.716		1.635	1.642	1.631	1.637	1.649		0.296	0.291	0.291	0.285	0.262
18.8333		1.644	1.628	1.64	1.642	1.647		1.65	1.608	1.643	1.624	1.594		1.686	1.668	1.672	1.666	1.685		0.503	0.515	0.506	0.501	0.519		1.656	1.66	1.668	1.678	1.656		0.735	0.726	0.756	0.726	0.724		1.636	1.643	1.632	1.638	1.649		0.299	0.293	0.293	0.287	0.264
19		1.643	1.629	1.64	1.641	1.646		1.651	1.608	1.643	1.624	1.595		1.687	1.67	1.673	1.667	1.685		0.504	0.516	0.506	0.502	0.521		1.657	1.661	1.669	1.68	1.657		0.744	0.733	0.764	0.736	0.732		1.637	1.644	1.632	1.637	1.65		0.301	0.296	0.296	0.289	0.266
19.1667		1.645	1.629	1.641	1.643	1.647		1.652	1.609	1.643	1.625	1.595		1.687	1.67	1.673	1.666	1.686		0.505	0.517	0.506	0.504	0.521		1.659	1.661	1.669	1.68	1.658		0.753	0.742	0.773	0.743	0.74		1.637	1.645	1.633	1.639	1.65		0.303	0.298	0.298	0.292	0.269
19.3333		1.645	1.629	1.641	1.643	1.647		1.651	1.609	1.643	1.625	1.595		1.687	1.67	1.674	1.667	1.686		0.506	0.517	0.508	0.504	0.523		1.657	1.661	1.67	1.68	1.657		0.76	0.751	0.781	0.752	0.747		1.637	1.644	1.634	1.639	1.65		0.306	0.3	0.3	0.294	0.271
19.5		1.645	1.629	1.642	1.644	1.646		1.652	1.608	1.643	1.626	1.596		1.687	1.67	1.675	1.668	1.687		0.505	0.518	0.509	0.504	0.523		1.658	1.662	1.67	1.68	1.657		0.769	0.761	0.789	0.758	0.754		1.638	1.645	1.633	1.639	1.651		0.308	0.303	0.303	0.296	0.273
19.6667		1.645	1.629	1.642	1.643	1.647		1.653	1.609	1.644	1.626	1.596		1.688	1.671	1.674	1.669	1.687		0.507	0.519	0.509	0.505	0.524		1.659	1.662	1.671	1.681	1.658		0.776	0.768	0.797	0.766	0.763		1.638	1.645	1.634	1.64	1.652		0.311	0.305	0.305	0.299	0.275
19.8333		1.645	1.63	1.642	1.643	1.647		1.652	1.61	1.644	1.626	1.596		1.688	1.671	1.675	1.669	1.687		0.507	0.519	0.511	0.505	0.524		1.659	1.662	1.671	1.682	1.659		0.783	0.776	0.807	0.773	0.774		1.639	1.646	1.635	1.64	1.652		0.313	0.307	0.307	0.301	0.277
20		1.645	1.631	1.644	1.644	1.648		1.653	1.61	1.644	1.626	1.596		1.689	1.672	1.676	1.669	1.688		0.508	0.521	0.51	0.505	0.525		1.659	1.663	1.672	1.682	1.659		0.793	0.783	0.815	0.782	0.781		1.639	1.646	1.635	1.64	1.652		0.316	0.31	0.31	0.303	0.28
20.1667		1.646	1.631	1.644	1.645	1.649		1.653	1.61	1.645	1.627	1.596		1.689	1.672	1.674	1.669	1.689		0.508	0.522	0.51	0.505	0.526		1.659	1.663	1.672	1.684	1.66		0.799	0.79	0.823	0.79	0.789		1.64	1.646	1.635	1.641	1.653		0.319	0.312	0.312	0.306	0.282
20.3333		1.646	1.631	1.645	1.645	1.648		1.654	1.61	1.645	1.627	1.596		1.69	1.673	1.678	1.671	1.689		0.509	0.522	0.512	0.506	0.527		1.661	1.664	1.673	1.683	1.66		0.809	0.799	0.831	0.8	0.797		1.64	1.646	1.636	1.641	1.653		0.321	0.314	0.315	0.309	0.284
20.5		1.646	1.632	1.644	1.645	1.649		1.654	1.611	1.645	1.628	1.597		1.692	1.675	1.678	1.672	1.69		0.509	0.523	0.513	0.507	0.528		1.661	1.664	1.673	1.684	1.66		0.817	0.808	0.838	0.808	0.805		1.64	1.647	1.637	1.642	1.653		0.324	0.317	0.317	0.311	0.286
20.6667		1.648	1.632	1.644	1.646	1.649		1.654	1.611	1.646	1.628	1.596		1.692	1.674	1.677	1.672	1.69		0.51	0.523	0.513	0.508	0.528		1.661	1.665	1.674	1.685	1.661		0.825	0.815	0.848	0.817	0.813		1.641	1.647	1.636	1.642	1.654		0.326	0.319	0.32	0.313	0.288
20.8333		1.647	1.633	1.645	1.645	1.649		1.654	1.611	1.646	1.628	1.598		1.692	1.675	1.679	1.671	1.691		0.511	0.523	0.514	0.509	0.528		1.662	1.665	1.674	1.685	1.661		0.833	0.823	0.857	0.824	0.821		1.641	1.648	1.637	1.642	1.654		0.329	0.322	0.321	0.315	0.291
21		1.648	1.632	1.646	1.646	1.65		1.655	1.612	1.646	1.628	1.597		1.693	1.675	1.679	1.673	1.691		0.511	0.525	0.514	0.51	0.529		1.662	1.666	1.674	1.685	1.662		0.84	0.832	0.862	0.832	0.829		1.642	1.649	1.638	1.643	1.655		0.332	0.324	0.323	0.317	0.293
21.1667		1.647	1.634	1.645	1.645	1.65		1.655	1.612	1.645	1.628	1.597		1.693	1.675	1.679	1.672	1.69		0.512	0.525	0.514	0.509	0.529		1.662	1.666	1.675	1.686	1.662		0.848	0.839	0.87	0.84	0.837		1.641	1.649	1.638	1.642	1.655		0.334	0.326	0.326	0.32	0.295
21.3333		1.648	1.634	1.646	1.646	1.651		1.655	1.613	1.647	1.628	1.597		1.693	1.676	1.68	1.674	1.692		0.512	0.525	0.515	0.51	0.53		1.662	1.666	1.675	1.685	1.663		0.857	0.847	0.878	0.85	0.844		1.642	1.649	1.638	1.643	1.655		0.336	0.328	0.329	0.322	0.297
21.5		1.647	1.633	1.646	1.646	1.651		1.655	1.612	1.647	1.629	1.597		1.693	1.677	1.68	1.673	1.692		0.512	0.525	0.515	0.51	0.531		1.664	1.668	1.676	1.686	1.663		0.865	0.854	0.886	0.857	0.852		1.642	1.65	1.638	1.643	1.655		0.339	0.331	0.332	0.325	0.299
21.6667		1.648	1.635	1.647	1.646	1.65		1.656	1.613	1.648	1.628	1.597		1.694	1.678	1.68	1.674	1.693		0.513	0.527	0.517	0.511	0.532		1.664	1.667	1.675	1.686	1.663		0.874	0.861	0.896	0.866	0.86		1.642	1.65	1.64	1.643	1.655		0.341	0.333	0.333	0.327	0.301
21.8333		1.649	1.634	1.647	1.647	1.651		1.655	1.613	1.648	1.63	1.598		1.695	1.678	1.681	1.675	1.694		0.513	0.526	0.517	0.512	0.533		1.665	1.668	1.676	1.686	1.664		0.88	0.87	0.904	0.872	0.867		1.643	1.65	1.64	1.645	1.656		0.343	0.335	0.336	0.329	0.303
22		1.649	1.634	1.647	1.647	1.651		1.656	1.613	1.648	1.63	1.598		1.695	1.678	1.682	1.675	1.695		0.514	0.527	0.517	0.512	0.533		1.665	1.668	1.677	1.687	1.664		0.888	0.877	0.91	0.88	0.875		1.643	1.65	1.641	1.645	1.656		0.346	0.338	0.339	0.332	0.306
22.1667		1.649	1.635	1.648	1.647	1.651		1.656	1.614	1.649	1.63	1.598		1.695	1.678	1.683	1.676	1.695		0.515	0.528	0.518	0.512	0.534		1.666	1.67	1.677	1.686	1.664		0.895	0.885	0.918	0.888	0.882		1.643	1.65	1.64	1.645	1.656		0.348	0.34	0.34	0.334	0.309
22.3333		1.649	1.636	1.648	1.647	1.652		1.656	1.613	1.649	1.631	1.598		1.696	1.678	1.683	1.676	1.695		0.515	0.529	0.518	0.512	0.534		1.665	1.669	1.677	1.687	1.665		0.904	0.892	0.924	0.894	0.889		1.644	1.652	1.641	1.645	1.657		0.351	0.342	0.343	0.337	0.311
22.5		1.649	1.635	1.648	1.647	1.652		1.657	1.614	1.648	1.63	1.598		1.696	1.679	1.683	1.677	1.695		0.515	0.529	0.518	0.512	0.535		1.666	1.669	1.677	1.688	1.665		0.912	0.9	0.933	0.903	0.898		1.644	1.651	1.641	1.645	1.657		0.353	0.345	0.346	0.34	0.312
22.6667		1.648	1.636	1.649	1.648	1.652		1.657	1.615	1.649	1.631	1.598		1.697	1.68	1.683	1.677	1.695		0.516	0.53	0.519	0.513	0.535		1.667	1.67	1.678	1.689	1.666		0.919	0.907	0.94	0.911	0.905		1.645	1.652	1.642	1.646	1.657		0.356	0.347	0.348	0.342	0.314
22.8333		1.649	1.636	1.648	1.648	1.652		1.657	1.615	1.649	1.631	1.598		1.697	1.68	1.683	1.678	1.696		0.516	0.53	0.519	0.514	0.535		1.667	1.671	1.679	1.689	1.667		0.926	0.916	0.949	0.917	0.913		1.645	1.652	1.642	1.647	1.658		0.359	0.35	0.35	0.344	0.317
23		1.649	1.637	1.649	1.648	1.652		1.657	1.615	1.649	1.631	1.598		1.698	1.681	1.684	1.677	1.696		0.516	0.531	0.519	0.514	0.536		1.668	1.671	1.679	1.689	1.666		0.932	0.923	0.958	0.927	0.919		1.645	1.653	1.642	1.646	1.658		0.361	0.353	0.352	0.347	0.319
23.1667		1.649	1.636	1.649	1.648	1.653		1.658	1.615	1.649	1.631	1.599		1.7	1.681	1.684	1.678	1.697		0.517	0.531	0.519	0.514	0.536		1.668	1.671	1.678	1.69	1.668		0.94	0.931	0.966	0.932	0.926		1.647	1.653	1.643	1.647	1.658		0.363	0.355	0.355	0.349	0.321
23.3333		1.65	1.637	1.649	1.649	1.652		1.658	1.615	1.65	1.632	1.599		1.698	1.682	1.685	1.678	1.697		0.517	0.531	0.52	0.515	0.536		1.668	1.672	1.68	1.69	1.667		0.948	0.938	0.971	0.94	0.934		1.646	1.653	1.643	1.648	1.659		0.366	0.358	0.358	0.351	0.323
23.5		1.65	1.638	1.65	1.648	1.653		1.658	1.616	1.65	1.632	1.599		1.699	1.682	1.685	1.68	1.697		0.518	0.531	0.52	0.516	0.537		1.669	1.671	1.68	1.69	1.668		0.956	0.945	0.979	0.946	0.942		1.646	1.653	1.644	1.648	1.659		0.368	0.36	0.36	0.353	0.325
23.6667		1.65	1.637	1.65	1.648	1.653		1.658	1.616	1.65	1.632	1.599		1.7	1.682	1.686	1.679	1.696		0.518	0.531	0.521	0.516	0.537		1.669	1.672	1.68	1.691	1.668		0.962	0.953	0.986	0.954	0.949		1.647	1.654	1.644	1.648	1.659		0.371	0.363	0.363	0.356	0.328
23.8333		1.65	1.637	1.65	1.648	1.653		1.658	1.616	1.651	1.632	1.599		1.699	1.683	1.687	1.68	1.698		0.518	0.531	0.521	0.516	0.537		1.669	1.673	1.681	1.691	1.669		0.97	0.959	0.993	0.961	0.956		1.647	1.654	1.644	1.648	1.66		0.374	0.365	0.365	0.359	0.33
24		1.649	1.639	1.65	1.648	1.654		1.658	1.617	1.65	1.632	1.599		1.7	1.683	1.686	1.68	1.699		0.519	0.531	0.52	0.517	0.538		1.669	1.673	1.681	1.691	1.669		0.977	0.965	1.001	0.968	0.965		1.648	1.655	1.645	1.649	1.659		0.376	0.368	0.368	0.361	0.332
24.1667		0.028	0.03	0.028	0.029	0.032		0.028	0.025	0.035	0.033	0.03		0.04	0.036	0.043	0.043	0.033		0.005	0.004	0.004	0.005	0.003		0.028	0.027	0.028	0.029	0.032		0.009	0.01	0.01	0.013	0.011		0.039	0.032	0.028	0.03	0.029		0.002	0.003	0.005	0.003	0.003
24.3333		0.032	0.032	0.031	0.033	0.032		0.029	0.025	0.036	0.033	0.038		0.043	0.037	0.045	0.048	0.034		0.004	0.004	0.003	0.004	0.002		0.031	0.03	0.029	0.03	0.032		0.009	0.009	0.009	0.012	0.01		0.042	0.036	0.031	0.032	0.032		0.002	0.002	0.004	0.003	0.003
24.5		0.036	0.034	0.035	0.035	0.032		0.033	0.026	0.037	0.038	0.042		0.045	0.041	0.048	0.048	0.037		0.004	0.004	0.003	0.004	0.003		0.028	0.031	0.029	0.031	0.034		0.01	0.009	0.009	0.014	0.012		0.041	0.039	0.035	0.035	0.033		0.002	0.002	0.005	0.003	0.003
24.6667		0.038	0.036	0.036	0.037	0.038		0.035	0.025	0.04	0.037	0.043		0.047	0.043	0.049	0.049	0.04		0.004	0.003	0.003	0.004	0.002		0.031	0.032	0.031	0.033	0.037		0.01	0.009	0.009	0.015	0.014		0.043	0.038	0.036	0.035	0.034		0.002	0.002	0.005	0.004	0.003
24.8333		0.037	0.036	0.037	0.038	0.04		0.034	0.024	0.04	0.036	0.044		0.047	0.044	0.05	0.05	0.041		0.004	0.003	0.003	0.004	0.002		0.031	0.034	0.031	0.035	0.037		0.01	0.009	0.009	0.016	0.014		0.042	0.037	0.034	0.034	0.033		0.002	0.002	0.005	0.004	0.002
25		0.039	0.039	0.041	0.041	0.043		0.036	0.03	0.042	0.04	0.049		0.05	0.046	0.053	0.053	0.043		0.005	0.004	0.003	0.004	0.002		0.032	0.036	0.035	0.037	0.04		0.012	0.01	0.01	0.018	0.015		0.045	0.038	0.034	0.036	0.035		0.002	0.002	0.006	0.005	0.003
25.1667		0.041	0.04	0.042	0.044	0.044		0.039	0.034	0.044	0.041	0.053		0.053	0.048	0.056	0.055	0.045		0.005	0.004	0.003	0.005	0.003		0.032	0.035	0.035	0.037	0.04		0.012	0.012	0.011	0.019	0.016		0.046	0.039	0.035	0.037	0.036		0.002	0.003	0.007	0.005	0.004
25.3333		0.043	0.042	0.045	0.046	0.047		0.042	0.037	0.047	0.044	0.057		0.056	0.051	0.059	0.058	0.046		0.005	0.004	0.004	0.005	0.003		0.033	0.036	0.038	0.038	0.042		0.013	0.013	0.013	0.02	0.016		0.047	0.041	0.035	0.038	0.038		0.003	0.003	0.007	0.005	0.004
25.5		0.046	0.044	0.048	0.047	0.049		0.044	0.039	0.049	0.045	0.06		0.058	0.054	0.062	0.061	0.049		0.005	0.005	0.004	0.006	0.003		0.035	0.038	0.04	0.04	0.044		0.014	0.014	0.013	0.021	0.018		0.049	0.043	0.037	0.039	0.041		0.003	0.003	0.008	0.006	0.004
25.6667		0.049	0.047	0.051	0.049	0.052		0.046	0.041	0.051	0.048	0.064		0.062	0.057	0.066	0.065	0.052		0.005	0.005	0.005	0.006	0.003		0.036	0.04	0.042	0.042	0.046		0.014	0.015	0.015	0.021	0.018		0.05	0.044	0.038	0.042	0.043		0.003	0.003	0.008	0.005	0.005
25.8333		0.052	0.049	0.054	0.052	0.055		0.05	0.044	0.055	0.051	0.067		0.065	0.06	0.07	0.069	0.056		0.005	0.005	0.005	0.006	0.003		0.039	0.042	0.044	0.043	0.048		0.015	0.015	0.015	0.022	0.019		0.053	0.046	0.04	0.044	0.046		0.003	0.003	0.008	0.006	0.005
26		0.056	0.053	0.059	0.056	0.059		0.054	0.047	0.059	0.055	0.073		0.069	0.064	0.075	0.072	0.059		0.005	0.005	0.005	0.006	0.003		0.041	0.045	0.046	0.045	0.051		0.016	0.017	0.016	0.023	0.02		0.056	0.048	0.042	0.046	0.049		0.003	0.003	0.009	0.006	0.005
26.1667		0.06	0.056	0.062	0.059	0.063		0.058	0.05	0.062	0.058	0.077		0.073	0.069	0.079	0.076	0.063		0.005	0.005	0.005	0.006	0.003		0.044	0.047	0.049	0.048	0.054		0.016	0.017	0.017	0.024	0.02		0.058	0.051	0.044	0.048	0.051		0.003	0.004	0.009	0.006	0.005
26.3333		0.065	0.06	0.067	0.063	0.067		0.062	0.053	0.067	0.062	0.083		0.078	0.073	0.083	0.081	0.067		0.005	0.005	0.005	0.006	0.004		0.047	0.05	0.052	0.051	0.058		0.017	0.018	0.017	0.024	0.021		0.062	0.053	0.046	0.05	0.054		0.004	0.004	0.009	0.007	0.005
26.5		0.069	0.064	0.07	0.068	0.071		0.067	0.056	0.071	0.066	0.088		0.083	0.077	0.088	0.086	0.071		0.006	0.005	0.005	0.006	0.004		0.05	0.053	0.056	0.054	0.061		0.018	0.019	0.018	0.025	0.022		0.065	0.057	0.048	0.054	0.056		0.004	0.004	0.01	0.007	0.005
26.6667		0.073	0.068	0.075	0.072	0.076		0.072	0.06	0.076	0.07	0.094		0.088	0.083	0.093	0.09	0.076		0.006	0.005	0.005	0.006	0.004		0.054	0.057	0.059	0.057	0.066		0.018	0.019	0.018	0.026	0.023		0.069	0.06	0.051	0.056	0.06		0.004	0.004	0.01	0.007	0.005
26.8333		0.079	0.073	0.08	0.078	0.081		0.076	0.064	0.08	0.075	0.099		0.093	0.087	0.098	0.095	0.081		0.006	0.005	0.005	0.006	0.004		0.057	0.061	0.063	0.061	0.07		0.019	0.02	0.019	0.027	0.024		0.073	0.063	0.054	0.059	0.063		0.004	0.004	0.01	0.007	0.006
27		0.084	0.078	0.086	0.083	0.087		0.082	0.068	0.085	0.08	0.107		0.1	0.093	0.104	0.101	0.087		0.006	0.006	0.006	0.006	0.004		0.061	0.065	0.068	0.065	0.075		0.02	0.021	0.019	0.027	0.025		0.077	0.067	0.058	0.063	0.066		0.004	0.005	0.011	0.008	0.006
27.1667		0.09	0.083	0.092	0.089	0.092		0.088	0.073	0.091	0.085	0.112		0.106	0.099	0.111	0.107	0.092		0.006	0.006	0.006	0.006	0.004		0.065	0.07	0.072	0.07	0.08		0.02	0.021	0.02	0.028	0.025		0.082	0.071	0.061	0.067	0.071		0.004	0.004	0.011	0.008	0.006
27.3333		0.097	0.089	0.098	0.095	0.098		0.094	0.078	0.097	0.091	0.12		0.113	0.106	0.119	0.114	0.098		0.006	0.006	0.006	0.006	0.004		0.07	0.075	0.077	0.074	0.085		0.021	0.022	0.02	0.028	0.027		0.087	0.076	0.065	0.072	0.076		0.005	0.005	0.011	0.008	0.006
27.5		0.104	0.095	0.105	0.102	0.105		0.101	0.084	0.103	0.098	0.128		0.12	0.114	0.126	0.121	0.105		0.006	0.006	0.006	0.006	0.004		0.075	0.08	0.083	0.08	0.091		0.022	0.023	0.021	0.029	0.028		0.093	0.081	0.07	0.076	0.08		0.004	0.005	0.011	0.008	0.006
27.6667		0.111	0.102	0.112	0.109	0.112		0.108	0.09	0.11	0.104	0.137		0.128	0.121	0.135	0.129	0.112		0.006	0.006	0.006	0.007	0.004		0.08	0.086	0.089	0.085	0.098		0.022	0.024	0.021	0.029	0.028		0.099	0.087	0.075	0.082	0.086		0.005	0.005	0.012	0.008	0.006
27.8333		0.119	0.109	0.12	0.117	0.119		0.116	0.096	0.119	0.111	0.146		0.138	0.129	0.143	0.137	0.12		0.006	0.006	0.006	0.007	0.004		0.086	0.092	0.095	0.091	0.105		0.023	0.024	0.022	0.03	0.029		0.105	0.092	0.08	0.087	0.092		0.005	0.005	0.012	0.009	0.006
28		0.128	0.117	0.128	0.125	0.127		0.124	0.103	0.127	0.12	0.156		0.147	0.139	0.153	0.147	0.128		0.006	0.007	0.006	0.007	0.004		0.093	0.099	0.102	0.098	0.112		0.024	0.025	0.022	0.03	0.03		0.112	0.098	0.086	0.094	0.098		0.005	0.005	0.012	0.009	0.007
28.1667		0.137	0.125	0.136	0.134	0.135		0.132	0.111	0.136	0.128	0.166		0.157	0.148	0.163	0.157	0.136		0.006	0.006	0.006	0.007	0.004		0.099	0.106	0.109	0.105	0.119		0.024	0.026	0.023	0.031	0.03		0.119	0.105	0.092	0.1	0.105		0.005	0.005	0.013	0.009	0.007
28.3333		0.146	0.133	0.146	0.142	0.145		0.141	0.119	0.145	0.137	0.177		0.168	0.158	0.174	0.168	0.146		0.006	0.006	0.006	0.007	0.004		0.106	0.113	0.116	0.112	0.128		0.025	0.026	0.023	0.032	0.031		0.127	0.112	0.098	0.107	0.112		0.005	0.005	0.013	0.009	0.007
28.5		0.156	0.142	0.156	0.152	0.154		0.15	0.127	0.155	0.146	0.189		0.178	0.169	0.186	0.179	0.156		0.006	0.007	0.006	0.007	0.004		0.113	0.121	0.124	0.12	0.136		0.026	0.027	0.023	0.032	0.032		0.136	0.119	0.106	0.114	0.12		0.005	0.006	0.013	0.01	0.007
28.6667		0.166	0.151	0.165	0.161	0.164		0.161	0.136	0.166	0.156	0.202		0.191	0.18	0.198	0.191	0.166		0.006	0.007	0.006	0.007	0.004		0.121	0.129	0.133	0.128	0.145		0.026	0.028	0.024	0.033	0.032		0.144	0.128	0.113	0.121	0.127		0.006	0.006	0.013	0.01	0.007
28.8333		0.178	0.162	0.176	0.173	0.175		0.172	0.145	0.177	0.167	0.217		0.204	0.192	0.212	0.203	0.178		0.007	0.007	0.006	0.007	0.004		0.129	0.138	0.142	0.137	0.155		0.027	0.029	0.025	0.033	0.034		0.154	0.137	0.121	0.13	0.136		0.006	0.006	0.014	0.01	0.007
29		0.19	0.172	0.188	0.184	0.187		0.184	0.156	0.189	0.178	0.232		0.217	0.205	0.227	0.218	0.191		0.006	0.007	0.007	0.007	0.005		0.138	0.148	0.152	0.146	0.166		0.028	0.029	0.025	0.034	0.034		0.165	0.146	0.129	0.139	0.145		0.006	0.006	0.014	0.01	0.008
29.1667		0.203	0.184	0.201	0.196	0.199		0.197	0.167	0.202	0.19	0.248		0.232	0.218	0.242	0.233	0.203		0.006	0.007	0.006	0.007	0.005		0.147	0.158	0.163	0.156	0.178		0.029	0.03	0.025	0.034	0.035		0.175	0.155	0.138	0.148	0.155		0.006	0.006	0.014	0.01	0.008
29.3333		0.217	0.197	0.217	0.21	0.212		0.21	0.178	0.217	0.203	0.265		0.247	0.234	0.259	0.249	0.218		0.007	0.007	0.007	0.007	0.005		0.157	0.169	0.173	0.166	0.19		0.03	0.03	0.026	0.035	0.036		0.188	0.167	0.147	0.158	0.166		0.006	0.007	0.015	0.011	0.008
29.5		0.232	0.21	0.231	0.225	0.226		0.225	0.191	0.231	0.217	0.284		0.264	0.251	0.277	0.265	0.233		0.006	0.007	0.007	0.008	0.005		0.167	0.18	0.185	0.177	0.203		0.03	0.031	0.026	0.036	0.037		0.2	0.178	0.157	0.17	0.178		0.006	0.007	0.015	0.011	0.008
29.6667		0.248	0.225	0.248	0.241	0.242		0.241	0.203	0.247	0.232	0.305		0.282	0.269	0.296	0.284	0.249		0.006	0.008	0.007	0.008	0.005		0.179	0.192	0.198	0.189	0.217		0.031	0.032	0.027	0.036	0.037		0.214	0.19	0.167	0.181	0.19		0.007	0.007	0.015	0.011	0.008
29.8333		0.266	0.241	0.264	0.257	0.258		0.258	0.218	0.263	0.248	0.325		0.301	0.287	0.317	0.304	0.267		0.007	0.007	0.007	0.008	0.005		0.191	0.205	0.211	0.202	0.232		0.032	0.032	0.027	0.036	0.038		0.228	0.204	0.179	0.194	0.203		0.007	0.007	0.015	0.011	0.009
30		0.285	0.258	0.284	0.275	0.276		0.276	0.232	0.283	0.266	0.347		0.321	0.307	0.339	0.326	0.287		0.007	0.008	0.007	0.008	0.005		0.204	0.22	0.226	0.216	0.249		0.033	0.033	0.028	0.037	0.039		0.244	0.218	0.191	0.208	0.218		0.007	0.007	0.016	0.012	0.009
30.1667		0.305	0.276	0.304	0.295	0.296		0.295	0.249	0.303	0.286	0.37		0.343	0.328	0.361	0.346	0.307		0.007	0.008	0.007	0.007	0.005		0.218	0.235	0.242	0.232	0.267		0.033	0.034	0.028	0.038	0.039		0.261	0.234	0.204	0.221	0.234		0.007	0.007	0.016	0.012	0.009
30.3333		0.327	0.296	0.325	0.316	0.316		0.316	0.266	0.325	0.305	0.396		0.365	0.35	0.384	0.369	0.328		0.007	0.007	0.007	0.008	0.005		0.234	0.252	0.259	0.247	0.285		0.034	0.035	0.028	0.038	0.04		0.278	0.25	0.22	0.238	0.25		0.008	0.008	0.016	0.012	0.009
30.5		0.35	0.317	0.347	0.337	0.338		0.337	0.284	0.347	0.326	0.422		0.389	0.375	0.409	0.394	0.351		0.007	0.008	0.007	0.008	0.005		0.25	0.27	0.277	0.265	0.305		0.035	0.035	0.029	0.039	0.041		0.297	0.268	0.234	0.255	0.269		0.008	0.008	0.017	0.012	0.009
30.6667		0.374	0.338	0.371	0.361	0.362		0.36	0.303	0.37	0.35	0.448		0.413	0.399	0.436	0.418	0.376		0.007	0.008	0.007	0.008	0.005		0.267	0.289	0.297	0.283	0.326		0.036	0.036	0.029	0.039	0.042		0.318	0.287	0.251	0.274	0.288		0.008	0.008	0.017	0.013	0.009
30.8333		0.398	0.361	0.395	0.385	0.385		0.386	0.324	0.395	0.373	0.478		0.439	0.424	0.464	0.445	0.4		0.007	0.008	0.007	0.008	0.005		0.286	0.309	0.316	0.303	0.349		0.036	0.037	0.029	0.04	0.043		0.34	0.308	0.269	0.292	0.308		0.008	0.008	0.017	0.013	0.01
31		0.424	0.386	0.421	0.411	0.411		0.411	0.346	0.421	0.398	0.507		0.468	0.451	0.493	0.474	0.426		0.007	0.008	0.007	0.007	0.005		0.306	0.33	0.339	0.325	0.372		0.037	0.037	0.03	0.04	0.043		0.363	0.33	0.289	0.313	0.331		0.008	0.008	0.017	0.013	0.01
31.1667		0.453	0.411	0.449	0.438	0.438		0.437	0.369	0.448	0.423	0.537		0.496	0.481	0.523	0.504	0.455		0.007	0.008	0.007	0.008	0.005		0.327	0.353	0.362	0.347	0.397		0.038	0.038	0.03	0.04	0.044		0.387	0.353	0.309	0.336	0.354		0.008	0.009	0.018	0.013	0.01
31.3333		0.481	0.437	0.478	0.467	0.466		0.467	0.394	0.476	0.451	0.57		0.525	0.511	0.555	0.535	0.482		0.007	0.008	0.007	0.008	0.005		0.35	0.377	0.387	0.371	0.424		0.039	0.039	0.03	0.041	0.045		0.413	0.377	0.332	0.358	0.378		0.009	0.009	0.018	0.014	0.01
31.5		0.512	0.465	0.507	0.496	0.496		0.495	0.421	0.506	0.479	0.603		0.555	0.542	0.587	0.566	0.514		0.007	0.008	0.007	0.008	0.005		0.374	0.403	0.412	0.395	0.451		0.04	0.04	0.031	0.042	0.046		0.44	0.402	0.354	0.383	0.404		0.009	0.009	0.019	0.014	0.011
31.6667		0.543	0.495	0.537	0.526	0.525		0.526	0.448	0.538	0.509	0.636		0.588	0.572	0.62	0.597	0.544		0.007	0.008	0.007	0.008	0.005		0.399	0.429	0.439	0.42	0.48		0.041	0.04	0.031	0.042	0.046		0.468	0.428	0.377	0.409	0.432		0.009	0.009	0.019	0.014	0.011
31.8333		0.574	0.524	0.569	0.558	0.558		0.559	0.476	0.569	0.54	0.671		0.62	0.606	0.654	0.629	0.577		0.007	0.008	0.007	0.008	0.005		0.425	0.458	0.466	0.448	0.508		0.041	0.041	0.031	0.042	0.047		0.496	0.456	0.404	0.436	0.46		0.01	0.01	0.019	0.014	0.011
32		0.607	0.557	0.602	0.588	0.588		0.589	0.506	0.603	0.573	0.708		0.656	0.642	0.69	0.664	0.612		0.007	0.008	0.008	0.008	0.006		0.451	0.484	0.495	0.476	0.539		0.042	0.042	0.031	0.043	0.048		0.526	0.483	0.431	0.465	0.489		0.01	0.01	0.019	0.015	0.012
32.1667		0.642	0.588	0.635	0.623	0.622		0.622	0.535	0.636	0.605	0.744		0.689	0.674	0.723	0.699	0.643		0.007	0.008	0.008	0.008	0.006		0.48	0.514	0.526	0.505	0.572		0.043	0.043	0.032	0.043	0.048		0.559	0.515	0.459	0.493	0.52		0.01	0.01	0.02	0.015	0.012
32.3333		0.676	0.622	0.67	0.656	0.655		0.656	0.565	0.669	0.639	0.778		0.724	0.711	0.76	0.733	0.678		0.007	0.008	0.008	0.008	0.006		0.508	0.546	0.558	0.535	0.604		0.044	0.043	0.032	0.044	0.049		0.591	0.545	0.489	0.524	0.551		0.01	0.01	0.021	0.015	0.012
32.5		0.713	0.657	0.704	0.692	0.692		0.69	0.599	0.705	0.673	0.816		0.76	0.746	0.796	0.773	0.715		0.007	0.008	0.008	0.008	0.006		0.54	0.579	0.589	0.568	0.636		0.045	0.044	0.032	0.044	0.049		0.624	0.579	0.518	0.555	0.583		0.01	0.01	0.021	0.015	0.012
32.6667		0.749	0.692	0.74	0.726	0.728		0.729	0.63	0.741	0.708	0.855		0.798	0.782	0.834	0.807	0.75		0.007	0.008	0.008	0.008	0.006		0.571	0.611	0.623	0.599	0.672		0.046	0.045	0.033	0.044	0.05		0.657	0.612	0.551	0.588	0.617		0.01	0.011	0.021	0.016	0.012
32.8333		0.785	0.727	0.776	0.762	0.762		0.761	0.666	0.779	0.746	0.893		0.834	0.82	0.872	0.845	0.788		0.007	0.008	0.008	0.008	0.006		0.602	0.643	0.656	0.632	0.709		0.046	0.046	0.033	0.045	0.051		0.693	0.647	0.582	0.621	0.653		0.011	0.011	0.022	0.016	0.012
33		0.822	0.764	0.812	0.799	0.801		0.8	0.7	0.816	0.782	0.931		0.871	0.857	0.909	0.883	0.825		0.007	0.008	0.008	0.008	0.006		0.635	0.679	0.691	0.668	0.742		0.047	0.046	0.033	0.045	0.051		0.73	0.681	0.617	0.656	0.689		0.011	0.011	0.022	0.016	0.013
33.1667		0.861	0.803	0.852	0.837	0.84		0.836	0.737	0.853	0.819	0.969		0.911	0.894	0.947	0.92	0.862		0.007	0.008	0.008	0.008	0.006		0.672	0.715	0.727	0.702	0.777		0.048	0.047	0.033	0.046	0.052		0.768	0.717	0.651	0.692	0.724		0.011	0.011	0.022	0.017	0.013
33.3333		0.899	0.839	0.887	0.873	0.876		0.873	0.773	0.889	0.857	1.007		0.95	0.934	0.986	0.958	0.896		0.007	0.008	0.008	0.008	0.006		0.706	0.749	0.762	0.737	0.816		0.049	0.048	0.034	0.046	0.053		0.802	0.756	0.686	0.727	0.761		0.012	0.012	0.022	0.017	0.013
33.5		0.936	0.876	0.927	0.912	0.915		0.91	0.81	0.928	0.893	1.045		0.988	0.971	1.023	0.996	0.935		0.007	0.008	0.008	0.008	0.006		0.741	0.787	0.798	0.774	0.853		0.05	0.049	0.034	0.047	0.053		0.842	0.79	0.721	0.764	0.798		0.012	0.012	0.023	0.017	0.013
33.6667		0.974	0.914	0.963	0.947	0.953		0.95	0.845	0.966	0.931	1.081		1.028	1.008	1.062	1.034	0.972		0.007	0.008	0.008	0.008	0.006		0.778	0.823	0.836	0.811	0.889		0.05	0.049	0.034	0.047	0.054		0.881	0.83	0.759	0.801	0.835		0.012	0.012	0.023	0.017	0.014
33.8333		1.011	0.952	1.002	0.986	0.99		0.986	0.882	1.004	0.969	1.12		1.064	1.047	1.097	1.073	1.01		0.007	0.008	0.008	0.008	0.006		0.815	0.861	0.873	0.847	0.926		0.051	0.05	0.034	0.047	0.054		0.92	0.87	0.796	0.838	0.873		0.012	0.012	0.024	0.018	0.014
34		1.048	0.991	1.039	1.024	1.027		1.022	0.92	1.042	1.006	1.157		1.103	1.084	1.137	1.111	1.047		0.007	0.008	0.008	0.008	0.006		0.852	0.899	0.912	0.885	0.964		0.052	0.05	0.035	0.048	0.055		0.959	0.905	0.833	0.877	0.911		0.013	0.013	0.024	0.018	0.014
34.1667		1.086	1.029	1.076	1.06	1.065		1.06	0.958	1.08	1.044	1.193		1.141	1.123	1.174	1.146	1.084		0.007	0.008	0.008	0.008	0.006		0.889	0.938	0.948	0.923	1		0.053	0.051	0.035	0.048	0.056		1	0.944	0.87	0.912	0.949		0.013	0.013	0.024	0.018	0.014
34.3333		1.124	1.067	1.112	1.097	1.102		1.096	0.994	1.119	1.082	1.229		1.179	1.159	1.21	1.183	1.122		0.007	0.008	0.008	0.008	0.006		0.926	0.974	0.986	0.959	1.038		0.053	0.052	0.035	0.049	0.056		1.034	0.981	0.91	0.952	0.989		0.013	0.013	0.025	0.019	0.015
34.5		1.16	1.102	1.149	1.134	1.139		1.133	1.031	1.156	1.119	1.265		1.215	1.194	1.245	1.219	1.157		0.007	0.008	0.008	0.008	0.006		0.965	1.012	1.024	0.999	1.076		0.054	0.052	0.035	0.049	0.057		1.076	1.019	0.948	0.99	1.027		0.013	0.013	0.025	0.019	0.015
34.6667		1.197	1.14	1.188	1.172	1.177		1.17	1.068	1.191	1.155	1.298		1.253	1.231	1.28	1.255	1.193		0.008	0.009	0.008	0.008	0.006		1.002	1.05	1.06	1.036	1.113		0.054	0.053	0.036	0.05	0.057		1.114	1.059	0.985	1.029	1.064		0.014	0.014	0.025	0.019	0.015
34.8333		1.234	1.176	1.222	1.207	1.212		1.206	1.105	1.227	1.191	1.331		1.289	1.267	1.317	1.291	1.231		0.007	0.008	0.008	0.008	0.006		1.042	1.087	1.098	1.074	1.15		0.055	0.053	0.036	0.05	0.058		1.151	1.096	1.024	1.065	1.1		0.014	0.014	0.026	0.019	0.015
35		1.268	1.211	1.257	1.243	1.247		1.24	1.141	1.263	1.227	1.365		1.323	1.303	1.351	1.325	1.265		0.007	0.009	0.008	0.008	0.006		1.08	1.124	1.135	1.108	1.186		0.056	0.054	0.036	0.05	0.058		1.186	1.134	1.06	1.103	1.138		0.014	0.014	0.026	0.02	0.016
35.1667		1.304	1.247	1.292	1.276	1.282		1.275	1.178	1.298	1.262	1.398		1.358	1.338	1.384	1.359	1.298		0.008	0.009	0.008	0.008	0.006		1.116	1.161	1.172	1.145	1.219		0.056	0.055	0.036	0.051	0.059		1.225	1.171	1.099	1.139	1.176		0.014	0.014	0.027	0.02	0.016
35.3333		1.337	1.282	1.325	1.312	1.316		1.309	1.212	1.332	1.296	1.429		1.389	1.37	1.415	1.391	1.333		0.008	0.009	0.008	0.008	0.006		1.152	1.196	1.207	1.181	1.257		0.057	0.055	0.036	0.051	0.06		1.261	1.207	1.136	1.175	1.212		0.015	0.015	0.027	0.02	0.016
35.5		1.37	1.316	1.36	1.345	1.35		1.344	1.249	1.364	1.33	1.46		1.423	1.404	1.449	1.423	1.366		0.008	0.009	0.008	0.008	0.006		1.189	1.234	1.243	1.218	1.29		0.057	0.056	0.037	0.051	0.061		1.297	1.243	1.172	1.213	1.247		0.015	0.015	0.027	0.02	0.016
35.6667		1.404	1.35	1.392	1.378	1.382		1.377	1.284	1.399	1.363	1.493		1.456	1.435	1.479	1.456	1.398		0.008	0.009	0.008	0.008	0.006		1.224	1.269	1.279	1.253	1.325		0.058	0.056	0.037	0.052	0.061		1.331	1.278	1.208	1.248	1.281		0.015	0.015	0.028	0.021	0.017
35.8333		1.436	1.382	1.425	1.411	1.414		1.41	1.317	1.432	1.397	1.523		1.487	1.467	1.508	1.487	1.432		0.008	0.009	0.008	0.008	0.006		1.26	1.303	1.313	1.286	1.358		0.059	0.057	0.037	0.052	0.062		1.365	1.313	1.243	1.283	1.316		0.016	0.016	0.028	0.021	0.017
36		1.469	1.414	1.457	1.442	1.446		1.44	1.351	1.463	1.428	1.553		1.517	1.498	1.539	1.518	1.462		0.008	0.009	0.008	0.008	0.006		1.292	1.337	1.346	1.319	1.39		0.059	0.057	0.038	0.053	0.062		1.397	1.346	1.277	1.317	1.348		0.016	0.016	0.028	0.021	0.017
36.1667		1.501	1.447	1.487	1.474	1.478		1.472	1.384	1.494	1.463	1.582		1.548	1.528	1.567	1.547	1.494		0.008	0.009	0.008	0.008	0.006		1.326	1.37	1.378	1.353	1.421		0.06	0.058	0.038	0.053	0.063		1.43	1.379	1.311	1.349	1.381		0.016	0.016	0.029	0.021	0.017
36.3333		1.529	1.479	1.517	1.506	1.507		1.502	1.417	1.526	1.493	1.606		1.577	1.559	1.597	1.577	1.524		0.008	0.009	0.009	0.008	0.006		1.36	1.402	1.411	1.386	1.454		0.061	0.059	0.038	0.054	0.063		1.461	1.412	1.345	1.382	1.412		0.016	0.016	0.029	0.022	0.017
36.5		1.561	1.51	1.548	1.535	1.539		1.533	1.445	1.555	1.522	1.625		1.605	1.586	1.624	1.604	1.554		0.008	0.009	0.009	0.008	0.006		1.393	1.432	1.443	1.419	1.484		0.061	0.06	0.039	0.055	0.064		1.492	1.444	1.377	1.414	1.445		0.017	0.016	0.029	0.022	0.018
36.6667		1.588	1.54	1.577	1.564	1.568		1.56	1.473	1.579	1.549	1.642		1.63	1.613	1.649	1.631	1.58		0.008	0.009	0.008	0.008	0.006		1.425	1.464	1.475	1.45	1.515		0.062	0.06	0.039	0.055	0.064		1.522	1.476	1.41	1.445	1.476		0.017	0.017	0.03	0.023	0.018
36.8333		1.612	1.567	1.601	1.589	1.593		1.58	1.497	1.6	1.571	1.654		1.654	1.64	1.67	1.651	1.603		0.008	0.009	0.009	0.009	0.006		1.456	1.496	1.504	1.481	1.542		0.062	0.061	0.039	0.055	0.065		1.552	1.506	1.441	1.477	1.507		0.017	0.017	0.03	0.023	0.018
37		1.631	1.59	1.621	1.61	1.612		1.598	1.514	1.614	1.587	1.664		1.673	1.66	1.687	1.669	1.623		0.008	0.009	0.008	0.009	0.007		1.486	1.526	1.535	1.511	1.567		0.063	0.061	0.04	0.056	0.066		1.58	1.535	1.472	1.506	1.535		0.017	0.017	0.031	0.023	0.018
37.1667		1.647	1.607	1.637	1.627	1.628		1.614	1.527	1.626	1.602	1.671		1.688	1.677	1.703	1.683	1.637		0.008	0.009	0.009	0.008	0.007		1.516	1.554	1.561	1.537	1.586		0.064	0.062	0.04	0.056	0.066		1.605	1.563	1.503	1.536	1.562		0.018	0.018	0.031	0.023	0.019
37.3333		1.66	1.621	1.65	1.639	1.642		1.624	1.539	1.634	1.613	1.678		1.702	1.69	1.715	1.695	1.65		0.008	0.009	0.009	0.009	0.007		1.545	1.578	1.582	1.56	1.602		0.064	0.063	0.04	0.057	0.067		1.628	1.589	1.53	1.563	1.583		0.018	0.018	0.031	0.024	0.019
37.5		1.669	1.632	1.661	1.65	1.65		1.632	1.546	1.642	1.62	1.682		1.714	1.702	1.724	1.705	1.661		0.008	0.009	0.009	0.009	0.007		1.566	1.596	1.6	1.578	1.614		0.065	0.063	0.041	0.057	0.068		1.647	1.611	1.555	1.586	1.603		0.018	0.018	0.032	0.024	0.019
37.6667		1.677	1.642	1.668	1.659	1.658		1.639	1.552	1.648	1.629	1.685		1.722	1.71	1.733	1.712	1.669		0.008	0.009	0.009	0.009	0.007		1.583	1.612	1.615	1.592	1.624		0.065	0.064	0.041	0.058	0.068		1.66	1.628	1.575	1.604	1.616		0.018	0.019	0.032	0.024	0.019
37.8333		1.683	1.649	1.676	1.664	1.663		1.643	1.558	1.653	1.633	1.688		1.729	1.719	1.74	1.717	1.675		0.008	0.009	0.009	0.009	0.007		1.597	1.625	1.628	1.603	1.633		0.066	0.065	0.041	0.058	0.068		1.673	1.643	1.592	1.62	1.628		0.019	0.019	0.033	0.025	0.019
38		1.688	1.655	1.68	1.669	1.668		1.647	1.562	1.657	1.639	1.691		1.735	1.725	1.745	1.723	1.681		0.008	0.009	0.009	0.009	0.007		1.608	1.637	1.636	1.612	1.639		0.066	0.065	0.042	0.059	0.069		1.683	1.654	1.605	1.632	1.637		0.019	0.019	0.033	0.025	0.019
38.1667		1.691	1.659	1.684	1.674	1.672		1.651	1.566	1.659	1.643	1.692		1.739	1.73	1.749	1.727	1.686		0.008	0.009	0.009	0.009	0.007		1.617	1.644	1.645	1.619	1.645		0.067	0.066	0.042	0.059	0.069		1.691	1.664	1.616	1.643	1.644		0.019	0.019	0.033	0.025	0.02
38.3333		1.694	1.662	1.687	1.678	1.675		1.653	1.568	1.661	1.646	1.695		1.743	1.734	1.752	1.732	1.689		0.008	0.01	0.009	0.009	0.007		1.624	1.65	1.651	1.626	1.649		0.068	0.067	0.042	0.06	0.07		1.697	1.672	1.625	1.65	1.65		0.02	0.02	0.034	0.025	0.02
38.5		1.697	1.665	1.689	1.681	1.677		1.655	1.57	1.663	1.647	1.695		1.746	1.738	1.756	1.734	1.693		0.008	0.01	0.009	0.009	0.007		1.63	1.656	1.656	1.631	1.653		0.068	0.068	0.043	0.06	0.071		1.703	1.678	1.632	1.657	1.656		0.02	0.02	0.034	0.026	0.02
38.6667		1.699	1.668	1.691	1.684	1.68		1.657	1.572	1.665	1.648	1.696		1.749	1.74	1.759	1.737	1.696		0.008	0.01	0.009	0.009	0.007		1.636	1.66	1.66	1.635	1.656		0.069	0.068	0.043	0.06	0.072		1.706	1.683	1.638	1.662	1.66		0.02	0.02	0.034	0.026	0.02
38.8333		1.7	1.67	1.692	1.685	1.681		1.659	1.574	1.667	1.649	1.696		1.751	1.743	1.76	1.739	1.698		0.008	0.01	0.009	0.009	0.007		1.639	1.665	1.664	1.639	1.659		0.069	0.069	0.043	0.061	0.073		1.711	1.687	1.644	1.668	1.665		0.02	0.021	0.035	0.026	0.02
39		1.702	1.671	1.693	1.686	1.683		1.661	1.575	1.668	1.652	1.696		1.754	1.746	1.763	1.742	1.699		0.008	0.01	0.009	0.009	0.007		1.643	1.669	1.668	1.643	1.66		0.07	0.07	0.043	0.062	0.073		1.713	1.691	1.648	1.67	1.667		0.021	0.021	0.035	0.026	0.021
39.1667		1.703	1.672	1.695	1.688	1.684		1.661	1.577	1.669	1.652	1.697		1.755	1.747	1.765	1.743	1.7		0.008	0.01	0.009	0.009	0.007		1.646	1.671	1.67	1.645	1.663		0.071	0.071	0.044	0.062	0.074		1.716	1.694	1.652	1.674	1.67		0.021	0.021	0.035	0.027	0.021
39.3333		1.703	1.673	1.696	1.689	1.685		1.662	1.577	1.669	1.655	1.698		1.757	1.749	1.765	1.744	1.701		0.008	0.01	0.009	0.009	0.007		1.649	1.673	1.673	1.646	1.664		0.071	0.072	0.044	0.063	0.074		1.718	1.695	1.655	1.676	1.672		0.021	0.022	0.036	0.027	0.021
39.5		1.704	1.674	1.698	1.691	1.685		1.663	1.579	1.671	1.654	1.698		1.759	1.75	1.766	1.746	1.702		0.008	0.01	0.009	0.009	0.007		1.651	1.676	1.674	1.649	1.666		0.072	0.072	0.045	0.063	0.075		1.72	1.698	1.657	1.678	1.674		0.021	0.022	0.036	0.027	0.021
39.6667		1.705	1.675	1.698	1.692	1.686		1.664	1.579	1.67	1.655	1.699		1.759	1.751	1.768	1.746	1.704		0.008	0.01	0.009	0.009	0.007		1.654	1.677	1.676	1.65	1.667		0.073	0.073	0.045	0.064	0.076		1.722	1.7	1.659	1.681	1.676		0.022	0.022	0.037	0.027	0.021
39.8333		1.705	1.675	1.699	1.693	1.686		1.665	1.579	1.671	1.656	1.699		1.76	1.752	1.769	1.747	1.705		0.009	0.01	0.009	0.009	0.007		1.655	1.679	1.677	1.652	1.669		0.073	0.075	0.045	0.064	0.076		1.723	1.701	1.66	1.682	1.678		0.022	0.022	0.037	0.028	0.021
40		1.707	1.676	1.699	1.692	1.688		1.665	1.58	1.671	1.656	1.699		1.761	1.752	1.769	1.749	1.704		0.009	0.01	0.009	0.009	0.007		1.655	1.679	1.679	1.652	1.669		0.074	0.075	0.046	0.065	0.077		1.724	1.703	1.663	1.683	1.678		0.022	0.023	0.037	0.028	0.021
40.1667		1.707	1.676	1.699	1.693	1.687		1.665	1.58	1.672	1.656	1.698		1.761	1.752	1.77	1.748	1.705		0.008	0.01	0.009	0.009	0.007		1.658	1.68	1.679	1.653	1.67		0.074	0.076	0.046	0.065	0.078		1.724	1.704	1.664	1.684	1.679		0.022	0.023	0.037	0.028	0.021
40.3333		1.707	1.677	1.7	1.694	1.687		1.664	1.581	1.672	1.657	1.699		1.761	1.753	1.77	1.749	1.706		0.008	0.01	0.009	0.009	0.007		1.659	1.681	1.68	1.655	1.67		0.075	0.077	0.046	0.065	0.078		1.726	1.704	1.665	1.686	1.68		0.022	0.023	0.037	0.028	0.022
40.5		1.708	1.679	1.7	1.695	1.689		1.667	1.582	1.673	1.658	1.7		1.763	1.755	1.77	1.75	1.707		0.009	0.01	0.009	0.009	0.007		1.66	1.683	1.681	1.654	1.671		0.076	0.078	0.047	0.066	0.08		1.727	1.707	1.667	1.687	1.681		0.023	0.024	0.038	0.029	0.022
40.6667		1.709	1.678	1.701	1.695	1.69		1.667	1.582	1.674	1.658	1.701		1.764	1.755	1.771	1.751	1.707		0.009	0.011	0.009	0.009	0.007		1.661	1.684	1.683	1.656	1.672		0.076	0.079	0.047	0.067	0.08		1.728	1.707	1.668	1.687	1.681		0.023	0.024	0.039	0.029	0.022
40.8333		1.708	1.679	1.701	1.695	1.69		1.667	1.583	1.675	1.659	1.701		1.764	1.755	1.772	1.751	1.708		0.009	0.01	0.01	0.009	0.007		1.662	1.684	1.683	1.656	1.673		0.077	0.081	0.048	0.067	0.081		1.73	1.708	1.669	1.688	1.683		0.023	0.024	0.039	0.029	0.022
41		1.709	1.679	1.701	1.696	1.69		1.667	1.584	1.675	1.659	1.701		1.763	1.755	1.773	1.751	1.709		0.009	0.011	0.009	0.009	0.007		1.664	1.685	1.684	1.657	1.673		0.078	0.082	0.048	0.068	0.082		1.729	1.709	1.67	1.689	1.684		0.024	0.024	0.039	0.029	0.023
41.1667		1.709	1.68	1.702	1.696	1.69		1.668	1.584	1.675	1.659	1.701		1.765	1.756	1.773	1.752	1.71		0.009	0.011	0.009	0.009	0.008		1.663	1.686	1.685	1.658	1.674		0.078	0.083	0.049	0.068	0.082		1.73	1.709	1.671	1.69	1.684		0.024	0.025	0.04	0.03	0.023
41.3333		1.71	1.68	1.702	1.697	1.691		1.668	1.584	1.675	1.66	1.701		1.765	1.757	1.773	1.751	1.709		0.009	0.01	0.009	0.009	0.008		1.665	1.686	1.686	1.658	1.675		0.079	0.084	0.049	0.069	0.083		1.731	1.71	1.672	1.689	1.685		0.024	0.025	0.04	0.03	0.023
41.5		1.71	1.68	1.701	1.697	1.692		1.668	1.585	1.675	1.66	1.701		1.765	1.758	1.774	1.752	1.71		0.009	0.011	0.01	0.009	0.007		1.664	1.687	1.686	1.659	1.676		0.079	0.085	0.049	0.069	0.084		1.731	1.711	1.674	1.691	1.686		0.025	0.025	0.04	0.03	0.023
41.6667		1.71	1.68	1.702	1.697	1.692		1.669	1.585	1.676	1.66	1.701		1.765	1.757	1.774	1.752	1.711		0.009	0.011	0.009	0.009	0.007		1.665	1.688	1.686	1.659	1.677		0.08	0.086	0.049	0.07	0.085		1.732	1.711	1.673	1.692	1.686		0.025	0.026	0.041	0.031	0.023
41.8333		1.711	1.681	1.703	1.697	1.692		1.67	1.586	1.676	1.661	1.701		1.766	1.758	1.775	1.754	1.711		0.009	0.011	0.009	0.009	0.007		1.666	1.689	1.686	1.659	1.677		0.081	0.087	0.05	0.07	0.086		1.732	1.711	1.674	1.692	1.686		0.025	0.026	0.041	0.031	0.023
42		1.711	1.68	1.703	1.698	1.692		1.67	1.586	1.676	1.661	1.702		1.768	1.759	1.775	1.753	1.711		0.009	0.011	0.01	0.009	0.008		1.667	1.689	1.687	1.66	1.676		0.082	0.088	0.05	0.071	0.086		1.732	1.712	1.674	1.692	1.687		0.025	0.026	0.041	0.031	0.024
42.1667		1.712	1.682	1.703	1.698	1.692		1.67	1.586	1.677	1.662	1.702		1.766	1.759	1.776	1.753	1.713		0.009	0.011	0.01	0.009	0.008		1.667	1.689	1.687	1.66	1.677		0.082	0.09	0.051	0.072	0.087		1.733	1.713	1.675	1.692	1.688		0.026	0.027	0.042	0.031	0.023
42.3333		1.711	1.682	1.704	1.697	1.692		1.67	1.586	1.677	1.661	1.703		1.767	1.758	1.775	1.753	1.712		0.009	0.011	0.01	0.009	0.008		1.667	1.689	1.687	1.66	1.678		0.083	0.091	0.051	0.072	0.087		1.733	1.713	1.676	1.694	1.688		0.026	0.027	0.042	0.032	0.024
42.5		1.711	1.682	1.705	1.698	1.692		1.67	1.586	1.677	1.662	1.702		1.767	1.758	1.776	1.754	1.712		0.009	0.011	0.01	0.009	0.008		1.668	1.691	1.687	1.661	1.678		0.084	0.093	0.052	0.073	0.088		1.734	1.714	1.676	1.694	1.688		0.026	0.027	0.042	0.032	0.024
42.6667		1.712	1.682	1.705	1.699	1.693		1.671	1.587	1.679	1.662	1.699		1.767	1.759	1.776	1.755	1.713		0.01	0.011	0.01	0.009	0.008		1.669	1.69	1.688	1.661	1.679		0.084	0.094	0.052	0.074	0.089		1.734	1.714	1.676	1.694	1.689		0.026	0.027	0.043	0.032	0.024
42.8333		1.712	1.682	1.705	1.698	1.693		1.671	1.587	1.678	1.662	1.702		1.767	1.76	1.777	1.755	1.713		0.009	0.011	0.01	0.009	0.007		1.669	1.69	1.689	1.662	1.678		0.085	0.095	0.052	0.074	0.09		1.734	1.715	1.676	1.695	1.689		0.027	0.028	0.043	0.032	0.024
43		1.712	1.683	1.705	1.699	1.694		1.673	1.587	1.678	1.663	1.702		1.768	1.759	1.776	1.755	1.714		0.009	0.011	0.01	0.009	0.008		1.668	1.691	1.689	1.662	1.679		0.086	0.097	0.052	0.074	0.091		1.735	1.715	1.676	1.695	1.691		0.027	0.028	0.043	0.032	0.025
43.1667		1.712	1.682	1.704	1.698	1.693		1.672	1.587	1.678	1.663	1.703		1.768	1.759	1.777	1.755	1.714		0.01	0.011	0.01	0.009	0.008		1.67	1.691	1.689	1.663	1.68		0.087	0.099	0.053	0.075	0.092		1.735	1.715	1.676	1.696	1.69		0.027	0.028	0.044	0.033	0.025
43.3333		1.712	1.683	1.705	1.699	1.693		1.672	1.588	1.679	1.663	1.703		1.768	1.76	1.777	1.755	1.715		0.01	0.011	0.01	0.009	0.008		1.67	1.691	1.689	1.663	1.68		0.087	0.101	0.054	0.076	0.092		1.736	1.715	1.677	1.696	1.691		0.028	0.029	0.044	0.033	0.025
43.5		1.713	1.683	1.705	1.699	1.694		1.673	1.588	1.679	1.663	1.703		1.769	1.76	1.777	1.756	1.715		0.01	0.011	0.01	0.009	0.008		1.67	1.691	1.689	1.664	1.68		0.088	0.102	0.054	0.076	0.093		1.736	1.716	1.677	1.697	1.691		0.028	0.028	0.044	0.033	0.025
43.6667		1.713	1.683	1.705	1.7	1.694		1.673	1.589	1.679	1.664	1.704		1.769	1.76	1.778	1.757	1.716		0.01	0.011	0.01	0.009	0.008		1.671	1.692	1.689	1.664	1.681		0.089	0.104	0.055	0.077	0.094		1.736	1.716	1.677	1.697	1.691		0.028	0.029	0.044	0.033	0.025
43.8333		1.713	1.683	1.705	1.699	1.694		1.673	1.589	1.679	1.664	1.704		1.769	1.761	1.778	1.757	1.716		0.01	0.011	0.01	0.009	0.008		1.671	1.692	1.689	1.664	1.681		0.09	0.106	0.055	0.078	0.095		1.737	1.716	1.678	1.697	1.691		0.028	0.029	0.045	0.034	0.025
44		1.713	1.684	1.706	1.7	1.695		1.673	1.589	1.68	1.664	1.703		1.77	1.762	1.779	1.756	1.716		0.01	0.011	0.01	0.009	0.008		1.671	1.692	1.69	1.665	1.681		0.091	0.108	0.056	0.078	0.095		1.737	1.716	1.678	1.697	1.692		0.029	0.029	0.045	0.034	0.025
44.1667		1.714	1.684	1.706	1.7	1.695		1.674	1.589	1.679	1.664	1.704		1.77	1.762	1.779	1.756	1.715		0.01	0.011	0.01	0.009	0.008		1.671	1.693	1.69	1.664	1.682		0.091	0.11	0.056	0.079	0.097		1.738	1.716	1.678	1.697	1.692		0.029	0.03	0.045	0.034	0.025
44.3333		1.714	1.684	1.706	1.7	1.695		1.674	1.589	1.68	1.664	1.703		1.77	1.762	1.779	1.758	1.717		0.01	0.011	0.01	0.009	0.008		1.672	1.693	1.69	1.665	1.681		0.092	0.112	0.056	0.079	0.098		1.737	1.717	1.678	1.698	1.692		0.03	0.03	0.046	0.034	0.026
44.5		1.714	1.684	1.706	1.701	1.694		1.675	1.59	1.68	1.665	1.703		1.771	1.762	1.778	1.759	1.717		0.01	0.011	0.01	0.009	0.008		1.673	1.694	1.691	1.665	1.682		0.093	0.114	0.057	0.08	0.099		1.738	1.717	1.679	1.697	1.693		0.03	0.031	0.046	0.034	0.026
44.6667		1.714	1.684	1.707	1.701	1.695		1.675	1.59	1.681	1.665	1.704		1.771	1.762	1.779	1.759	1.716		0.01	0.011	0.01	0.009	0.008		1.673	1.694	1.69	1.665	1.682		0.094	0.116	0.057	0.081	0.1		1.738	1.718	1.679	1.699	1.693		0.03	0.031	0.046	0.035	0.026
44.8333		1.714	1.685	1.707	1.702	1.695		1.675	1.59	1.681	1.665	1.704		1.771	1.763	1.779	1.759	1.717		0.01	0.011	0.01	0.009	0.008		1.673	1.693	1.691	1.667	1.683		0.095	0.119	0.058	0.082	0.1		1.739	1.718	1.679	1.699	1.693		0.03	0.031	0.046	0.035	0.026
45		1.714	1.685	1.707	1.701	1.695		1.674	1.59	1.681	1.666	1.703		1.772	1.763	1.78	1.759	1.718		0.01	0.011	0.01	0.009	0.008		1.673	1.694	1.692	1.667	1.683		0.096	0.121	0.058	0.083	0.102		1.739	1.718	1.68	1.699	1.693		0.031	0.031	0.047	0.035	0.026
45.1667		1.716	1.685	1.707	1.702	1.696		1.675	1.59	1.681	1.666	1.704		1.771	1.763	1.78	1.759	1.718		0.009	0.011	0.01	0.009	0.008		1.673	1.694	1.691	1.668	1.683		0.096	0.124	0.059	0.083	0.102		1.739	1.718	1.679	1.699	1.693		0.031	0.031	0.047	0.035	0.026
45.3333		1.715	1.685	1.707	1.702	1.696		1.675	1.591	1.681	1.666	1.703		1.771	1.763	1.78	1.759	1.718		0.01	0.011	0.01	0.009	0.008		1.673	1.695	1.691	1.667	1.683		0.097	0.126	0.059	0.084	0.104		1.739	1.718	1.681	1.699	1.694		0.031	0.031	0.047	0.036	0.027
45.5		1.715	1.686	1.707	1.702	1.696		1.675	1.59	1.681	1.667	1.704		1.772	1.764	1.78	1.76	1.718		0.01	0.011	0.01	0.008	0.008		1.673	1.694	1.692	1.667	1.684		0.098	0.129	0.06	0.085	0.104		1.739	1.718	1.68	1.699	1.695		0.031	0.032	0.048	0.036	0.027
45.6667		1.715	1.686	1.707	1.702	1.696		1.675	1.591	1.681	1.667	1.704		1.772	1.765	1.78	1.76	1.718		0.01	0.01	0.01	0.008	0.008		1.673	1.694	1.692	1.668	1.683		0.099	0.131	0.06	0.086	0.105		1.74	1.718	1.681	1.7	1.695		0.032	0.032	0.048	0.036	0.027
45.8333		1.715	1.686	1.708	1.703	1.697		1.677	1.592	1.681	1.666	1.704		1.772	1.764	1.78	1.76	1.719		0.01	0.011	0.01	0.008	0.008		1.674	1.695	1.692	1.668	1.684		0.1	0.134	0.06	0.087	0.107		1.74	1.719	1.681	1.7	1.695		0.032	0.032	0.048	0.036	0.027
46		1.716	1.686	1.708	1.703	1.697		1.676	1.591	1.682	1.667	1.704		1.772	1.764	1.781	1.761	1.72		0.01	0.011	0.01	0.009	0.008		1.674	1.695	1.693	1.669	1.685		0.101	0.137	0.061	0.087	0.108		1.74	1.719	1.68	1.701	1.696		0.033	0.033	0.048	0.036	0.028
46.1667		1.715	1.687	1.708	1.703	1.697		1.676	1.592	1.683	1.667	1.704		1.773	1.765	1.781	1.761	1.72		0.01	0.011	0.01	0.009	0.008		1.674	1.695	1.693	1.668	1.684		0.102	0.14	0.061	0.088	0.108		1.741	1.719	1.681	1.701	1.696		0.033	0.033	0.049	0.037	0.028
46.3333		1.714	1.687	1.708	1.702	1.696		1.677	1.591	1.683	1.667	1.704		1.773	1.765	1.782	1.761	1.719		0.009	0.011	0.01	0.008	0.008		1.675	1.696	1.693	1.668	1.685		0.102	0.143	0.062	0.089	0.109		1.74	1.719	1.681	1.7	1.696		0.033	0.033	0.049	0.037	0.028
46.5		1.715	1.686	1.707	1.703	1.697		1.677	1.591	1.683	1.667	1.704		1.773	1.765	1.782	1.761	1.72		0.009	0.011	0.01	0.008	0.008		1.675	1.696	1.694	1.669	1.684		0.104	0.147	0.063	0.09	0.111		1.74	1.72	1.681	1.701	1.697		0.033	0.033	0.049	0.037	0.028
46.6667		1.716	1.686	1.709	1.703	1.697		1.677	1.592	1.683	1.667	1.705		1.774	1.765	1.782	1.762	1.721		0.01	0.01	0.01	0.008	0.008		1.675	1.696	1.694	1.668	1.685		0.105	0.15	0.063	0.091	0.112		1.741	1.72	1.682	1.702	1.697		0.033	0.034	0.05	0.038	0.028
46.8333		1.716	1.687	1.709	1.704	1.697		1.677	1.593	1.684	1.667	1.705		1.774	1.766	1.782	1.762	1.721		0.009	0.011	0.01	0.008	0.008		1.675	1.696	1.693	1.669	1.686		0.106	0.153	0.064	0.091	0.113		1.742	1.72	1.683	1.701	1.697		0.034	0.034	0.05	0.038	0.028
47		1.716	1.687	1.709	1.703	1.698		1.678	1.593	1.684	1.667	1.704		1.774	1.766	1.783	1.762	1.721		0.009	0.011	0.01	0.008	0.008		1.675	1.696	1.694	1.67	1.686		0.107	0.157	0.064	0.092	0.114		1.741	1.72	1.682	1.701	1.697		0.034	0.034	0.05	0.038	0.028
47.1667		1.716	1.687	1.71	1.703	1.697		1.677	1.593	1.685	1.668	1.704		1.774	1.766	1.782	1.761	1.722		0.009	0.011	0.01	0.008	0.008		1.676	1.696	1.694	1.67	1.687		0.108	0.16	0.065	0.093	0.116		1.742	1.72	1.682	1.702	1.697		0.034	0.034	0.05	0.039	0.029
47.3333		1.716	1.687	1.709	1.704	1.698		1.679	1.594	1.684	1.668	1.704		1.775	1.766	1.783	1.762	1.722		0.009	0.01	0.01	0.008	0.008		1.676	1.696	1.695	1.67	1.687		0.109	0.164	0.065	0.094	0.117		1.741	1.721	1.683	1.702	1.698		0.035	0.035	0.05	0.038	0.029
47.5		1.717	1.687	1.71	1.704	1.698		1.679	1.594	1.685	1.668	1.705		1.775	1.767	1.783	1.763	1.721		0.009	0.011	0.01	0.008	0.008		1.676	1.698	1.695	1.67	1.686		0.11	0.169	0.066	0.095	0.118		1.742	1.721	1.683	1.703	1.698		0.035	0.035	0.051	0.039	0.029
47.6667		1.717	1.688	1.71	1.705	1.698		1.679	1.593	1.684	1.668	1.705		1.775	1.767	1.783	1.763	1.722		0.009	0.011	0.01	0.008	0.008		1.677	1.698	1.696	1.67	1.687		0.112	0.174	0.067	0.096	0.119		1.743	1.722	1.683	1.702	1.698		0.035	0.035	0.051	0.039	0.029
47.8333		1.717	1.687	1.711	1.704	1.698		1.679	1.594	1.685	1.669	1.705		1.776	1.767	1.784	1.763	1.722		0.009	0.011	0.01	0.008	0.008		1.677	1.698	1.696	1.67	1.687		0.113	0.178	0.067	0.097	0.12		1.742	1.721	1.684	1.703	1.699		0.035	0.035	0.051	0.04	0.029
48		1.716	1.688	1.71	1.704	1.698		1.679	1.593	1.686	1.669	1.705		1.776	1.768	1.784	1.764	1.723		0.009	0.01	0.01	0.008	0.008		1.677	1.698	1.696	1.671	1.688		0.114	0.183	0.068	0.098	0.122		1.743	1.722	1.684	1.703	1.698		0.036	0.036	0.052	0.04	0.029
48.1667		1.716	1.688	1.71	1.704	1.698		1.679	1.594	1.685	1.67	1.705		1.776	1.767	1.784	1.764	1.724		0.009	0.01	0.01	0.008	0.008		1.676	1.698	1.695	1.672	1.688		0.115	0.189	0.068	0.099	0.123		1.744	1.721	1.684	1.704	1.699		0.036	0.036	0.052	0.04	0.029
[truncated: 30 more columns]

## Sheet: Figure 5a_SPC110-ERdd
Figure 5a
		10 µM				1 µM				100 nM				10 nM				no estradiol
time hh:mm:ss		1	2	3		1	2	3		1	2	3		1	2	3		1	2	3
0:09:10		0.021	0.027	0.027		0.0235	0.027	0.029		0.023	0.0295	0.0285		0.022	0.029	0.0275		0.022	0.0285	0.0285
0:19:10		0.0225	0.0285	0.0295		0.024	0.0285	0.03		0.024	0.0305	0.03		0.023	0.03	0.0285		0.023	0.03	0.0285
0:29:10		0.024	0.03	0.031		0.0255	0.031	0.032		0.0255	0.033	0.032		0.025	0.033	0.031		0.0245	0.032	0.031
0:39:10		0.026	0.032	0.0335		0.028	0.033	0.034		0.028	0.035	0.034		0.0275	0.0345	0.033		0.0265	0.0345	0.033
0:49:10		0.0285	0.034	0.0365		0.03	0.035	0.037		0.03	0.0375	0.0375		0.029	0.0365	0.035		0.0285	0.037	0.0345
0:59:10		0.0305	0.0365	0.0385		0.032	0.037	0.0395		0.0325	0.04	0.04		0.0315	0.0385	0.037		0.031	0.039	0.0375
1:09:10		0.0335	0.039	0.0415		0.034	0.039	0.0425		0.035	0.042	0.0425		0.0335	0.041	0.039		0.0325	0.042	0.0395
1:19:10		0.0355	0.041	0.0445		0.037	0.041	0.045		0.0375	0.045	0.0455		0.0355	0.0435	0.0415		0.0345	0.045	0.0425
1:29:10		0.0385	0.0445	0.0485		0.039	0.045	0.048		0.0405	0.0475	0.0485		0.0385	0.0465	0.0445		0.037	0.048	0.0445
1:39:10		0.0405	0.0475	0.051		0.042	0.047	0.051		0.043	0.051	0.052		0.0415	0.0495	0.049		0.0395	0.051	0.0485
1:49:10		0.044	0.0515	0.055		0.0445	0.0505	0.057		0.046	0.054	0.057		0.044	0.053	0.053		0.042	0.0545	0.051
1:59:10		0.047	0.055	0.059		0.048	0.0545	0.0605		0.049	0.058	0.061		0.047	0.0565	0.057		0.045	0.058	0.0545
2:09:10		0.0505	0.058	0.0635		0.052	0.0585	0.065		0.053	0.0625	0.065		0.0505	0.06	0.061		0.0485	0.061	0.057
2:19:10		0.0545	0.0625	0.0685		0.056	0.0635	0.07		0.058	0.0665	0.0695		0.0535	0.0645	0.0655		0.0515	0.064	0.0615
2:29:10		0.06	0.0665	0.074		0.06	0.068	0.0755		0.0625	0.071	0.075		0.059	0.069	0.0705		0.0555	0.068	0.065
2:39:10		0.064	0.0715	0.0795		0.065	0.073	0.0815		0.0675	0.0765	0.0805		0.0635	0.074	0.0755		0.059	0.0715	0.0685
2:49:10		0.069	0.077	0.0855		0.07	0.0785	0.087		0.072	0.082	0.0865		0.0675	0.0795	0.081		0.0625	0.076	0.072
2:59:10		0.0745	0.083	0.092		0.075	0.0845	0.094		0.078	0.089	0.0935		0.0725	0.0855	0.087		0.0665	0.08	0.0765
3:09:10		0.0805	0.09	0.0985		0.081	0.0915	0.101		0.084	0.0955	0.1005		0.078	0.0915	0.0935		0.071	0.0845	0.0805
3:19:10		0.0865	0.0965	0.106		0.088	0.099	0.109		0.0905	0.1025	0.108		0.084	0.0985	0.101		0.076	0.0895	0.085
3:29:10		0.0945	0.104	0.114		0.095	0.1055	0.1165		0.0985	0.11	0.116		0.0905	0.105	0.1085		0.0805	0.0935	0.09
3:39:10		0.101	0.111	0.1215		0.102	0.113	0.125		0.105	0.1175	0.1225		0.0965	0.1125	0.1155		0.0855	0.098	0.0935
3:49:10		0.1075	0.119	0.129		0.1085	0.121	0.1325		0.112	0.1255	0.131		0.1025	0.12	0.1235		0.0905	0.103	0.0985
3:59:10		0.1145	0.127	0.1365		0.116	0.1295	0.1415		0.1195	0.1335	0.139		0.109	0.1285	0.1315		0.095	0.108	0.1025
4:09:10		0.1235	0.1355	0.146		0.125	0.138	0.151		0.129	0.143	0.1485		0.117	0.1365	0.1395		0.1015	0.1135	0.1075
4:19:10		0.1305	0.1445	0.156		0.1325	0.1475	0.161		0.1365	0.153	0.159		0.123	0.146	0.149		0.1055	0.119	0.112
4:29:10		0.139	0.155	0.166		0.141	0.159	0.172		0.146	0.164	0.17		0.131	0.156	0.1585		0.111	0.124	0.1165
4:39:10		0.148	0.165	0.1775		0.15	0.1695	0.1855		0.1555	0.176	0.182		0.138	0.167	0.1695		0.117	0.1295	0.1215
4:49:10		0.158	0.177	0.1905		0.1605	0.1815	0.199		0.166	0.189	0.1955		0.1465	0.178	0.182		0.122	0.1345	0.1265
4:59:10		0.1695	0.1895	0.204		0.1725	0.1955	0.213		0.1785	0.203	0.2095		0.156	0.19	0.1945		0.1285	0.1395	0.131
5:09:10		0.18	0.2035	0.219		0.184	0.2095	0.229		0.1905	0.218	0.227		0.1645	0.204	0.208		0.1345	0.145	0.1355
5:19:10		0.193	0.218	0.2345		0.1965	0.226	0.246		0.204	0.235	0.243		0.174	0.2185	0.223		0.14	0.1505	0.1405
5:29:10		0.2065	0.234	0.252		0.2115	0.242	0.2645		0.22	0.253	0.2615		0.186	0.234	0.239		0.147	0.156	0.146
5:39:10		0.22	0.251	0.2705		0.226	0.261	0.2845		0.235	0.272	0.2815		0.1965	0.2535	0.256		0.153	0.1615	0.1505
5:49:10		0.237	0.2695	0.29		0.2435	0.281	0.3055		0.2535	0.2925	0.3035		0.2105	0.27	0.2755		0.161	0.1675	0.1555
5:59:10		0.2525	0.2895	0.3115		0.2605	0.302	0.3285		0.271	0.3145	0.326		0.2215	0.2885	0.295		0.167	0.172	0.1605
6:09:10		0.2705	0.31	0.3335		0.2795	0.324	0.353		0.2905	0.338	0.3495		0.236	0.31	0.3155		0.1745	0.178	0.1655
6:19:10		0.2915	0.332	0.3575		0.3	0.348	0.3775		0.313	0.3615	0.375		0.251	0.3315	0.337		0.1825	0.183	0.17
6:29:10		0.311	0.356	0.3825		0.322	0.374	0.404		0.334	0.389	0.4025		0.267	0.3545	0.3605		0.1905	0.1885	0.1755
6:39:10		0.333	0.3805	0.409		0.3445	0.3985	0.4335		0.3575	0.416	0.4295		0.283	0.3795	0.3855		0.1985	0.1935	0.1805
6:49:10		0.354	0.406	0.4375		0.367	0.428	0.4615		0.3815	0.444	0.4605		0.3	0.4045	0.4115		0.205	0.199	0.1855
6:59:10		0.3795	0.434	0.4665		0.3925	0.456	0.4925		0.4085	0.4745	0.4905		0.319	0.4315	0.4385		0.214	0.204	0.19
7:09:10		0.4045	0.4635	0.495		0.4185	0.4875	0.5235		0.4355	0.505	0.522		0.337	0.4595	0.466		0.222	0.209	0.1955
7:19:10		0.43	0.493	0.528		0.4455	0.5185	0.5565		0.4625	0.537	0.556		0.3555	0.4885	0.495		0.2285	0.214	0.2005
7:29:10		0.458	0.5235	0.56		0.4745	0.552	0.591		0.4945	0.571	0.5895		0.377	0.519	0.525		0.2365	0.219	0.206
7:39:10		0.487	0.557	0.5945		0.505	0.5845	0.6255		0.5245	0.6055	0.6255		0.398	0.5495	0.556		0.244	0.224	0.2115
7:49:10		0.5145	0.59	0.629		0.536	0.619	0.6615		0.5555	0.642	0.6605		0.4185	0.581	0.5885		0.2505	0.2285	0.217
7:59:10		0.5475	0.623	0.6655		0.569	0.6545	0.6985		0.5885	0.677	0.6985		0.4405	0.612	0.621		0.258	0.2335	0.2225
8:09:10		0.5795	0.659	0.7		0.601	0.69	0.737		0.623	0.715	0.737		0.4635	0.6465	0.6535		0.265	0.239	0.2275
8:19:10		0.6115	0.694	0.738		0.635	0.727	0.7755		0.6595	0.752	0.774		0.488	0.68	0.689		0.2715	0.244	0.233
8:29:10		0.6445	0.7305	0.7755		0.6685	0.764	0.815		0.6915	0.79	0.8135		0.51	0.715	0.7225		0.2775	0.249	0.238
8:39:10		0.679	0.7675	0.814		0.7045	0.8025	0.853		0.73	0.829	0.8535		0.536	0.7505	0.7575		0.2845	0.254	0.243
8:49:10		0.7145	0.8065	0.8535		0.74	0.841	0.891		0.765	0.868	0.8935		0.5595	0.786	0.792		0.2905	0.259	0.2485
8:59:10		0.7505	0.844	0.891		0.777	0.88	0.9325		0.8025	0.906	0.9315		0.5845	0.82	0.8285		0.2965	0.264	0.254
9:09:10		0.7885	0.881	0.9305		0.8155	0.918	0.9715		0.8425	0.9455	0.9705		0.611	0.856	0.863		0.3035	0.269	0.259
9:19:10		0.826	0.92	0.969		0.853	0.9555	1.01		0.8825	0.9835	1.009		0.637	0.891	0.899		0.3095	0.2735	0.2635
9:29:10		0.864	0.957	1.009		0.891	0.9945	1.049		0.9175	1.0225	1.049		0.664	0.9275	0.9345		0.315	0.277	0.2685
9:39:10		0.9025	0.9945	1.048		0.9295	1.0315	1.088		0.958	1.0585	1.087		0.691	0.9615	0.9695		0.321	0.2815	0.2735
9:49:10		0.9405	1.0315	1.087		0.9685	1.0675	1.128		0.9955	1.096	1.1255		0.717	0.995	1.005		0.327	0.2855	0.278
9:59:10		0.979	1.0685	1.125		1.007	1.105	1.164		1.034	1.1315	1.165		0.7435	1.0285	1.039		0.3315	0.2895	0.282
10:09:10		1.018	1.105	1.1635		1.0435	1.1415	1.203		1.072	1.1665	1.2015		0.77	1.061	1.075		0.337	0.2935	0.2865
10:19:10		1.0575	1.1415	1.2005		1.0845	1.1765	1.2405		1.112	1.203	1.2395		0.7965	1.093	1.1075		0.3435	0.2975	0.2915
10:29:10		1.095	1.177	1.2385		1.121	1.2115	1.277		1.149	1.236	1.276		0.823	1.127	1.14		0.3485	0.3015	0.296
10:39:10		1.1335	1.2125	1.276		1.159	1.246	1.313		1.185	1.2695	1.3135		0.849	1.1575	1.1735		0.3535	0.3055	0.2995
10:49:10		1.1705	1.2455	1.313		1.1955	1.2775	1.348		1.221	1.3015	1.349		0.8735	1.1875	1.206		0.3585	0.309	0.3035
10:59:10		1.207	1.2795	1.3495		1.2305	1.3105	1.3845		1.2545	1.335	1.3855		0.8975	1.218	1.238		0.362	0.3125	0.3065
11:09:10		1.2445	1.3125	1.3845		1.264	1.3425	1.4195		1.289	1.3655	1.42		0.923	1.247	1.2695		0.368	0.316	0.311
11:19:10		1.2785	1.344	1.4205		1.297	1.374	1.4545		1.3215	1.3955	1.454		0.949	1.2755	1.3005		0.372	0.319	0.3145
11:29:10		1.3135	1.375	1.4545		1.3305	1.404	1.4885		1.3515	1.4245	1.4865		0.973	1.305	1.3305		0.3765	0.3225	0.318
11:39:10		1.346	1.407	1.489		1.3575	1.4345	1.521		1.3775	1.4525	1.518		0.9965	1.333	1.3595		0.3805	0.3245	0.321
11:49:10		1.3765	1.4375	1.521		1.3865	1.463	1.5515		1.4055	1.4805	1.549		1.0195	1.3585	1.388		0.3835	0.328	0.3245
11:59:10		1.4075	1.4675	1.553		1.4155	1.491	1.5795		1.4325	1.5055	1.5755		1.0435	1.3855	1.4155		0.3895	0.3305	0.327
12:09:10		1.437	1.4985	1.5805		1.4405	1.5165	1.6035		1.4555	1.53	1.5975		1.0655	1.411	1.4405		0.393	0.3335	0.33
12:19:10		1.4635	1.527	1.6025		1.463	1.54	1.623		1.476	1.552	1.6155		1.088	1.435	1.4635		0.3965	0.336	0.333
12:29:10		1.4865	1.5525	1.621		1.4835	1.563	1.6385		1.4935	1.572	1.6285		1.108	1.457	1.48		0.4	0.338	0.336
12:39:10		1.507	1.5745	1.6365		1.4985	1.5815	1.6495		1.508	1.588	1.641		1.1295	1.477	1.4955		0.403	0.341	0.3385
12:49:10		1.5225	1.5925	1.647		1.5105	1.597	1.659		1.5195	1.5995	1.6495		1.151	1.495	1.5065		0.4055	0.343	0.3405
12:59:10		1.536	1.606	1.6565		1.5225	1.6085	1.6665		1.5305	1.61	1.656		1.1705	1.5105	1.5155		0.41	0.345	0.343
13:09:10		1.545	1.6165	1.662		1.5305	1.6175	1.6725		1.5375	1.618	1.662		1.1885	1.522	1.5235		0.4115	0.3475	0.345
13:19:10		1.556	1.625	1.6675		1.539	1.6255	1.6775		1.5455	1.626	1.667		1.208	1.531	1.5305		0.4155	0.3495	0.3475
13:29:10		1.5625	1.631	1.671		1.546	1.6315	1.6815		1.551	1.6305	1.67		1.2255	1.539	1.536		0.418	0.3515	0.349
13:39:10		1.567	1.6355	1.674		1.55	1.6365	1.685		1.5545	1.635	1.6735		1.242	1.546	1.5405		0.4195	0.3535	0.3515
13:49:10		1.5715	1.6385	1.676		1.5545	1.6395	1.687		1.56	1.6395	1.676		1.2575	1.553	1.544		0.4225	0.3555	0.353
13:59:10		1.577	1.6435	1.6785		1.56	1.644	1.6895		1.5635	1.643	1.6775		1.272	1.558	1.5485		0.4255	0.357	0.3545
14:09:10		1.5795	1.6455	1.6795		1.5635	1.6475	1.6915		1.5675	1.6455	1.68		1.2855	1.5625	1.551		0.428	0.359	0.356
14:19:10		1.5825	1.648	1.681		1.5665	1.6505	1.693		1.5705	1.6485	1.681		1.294	1.567	1.553		0.43	0.361	0.3585
14:29:10		1.585	1.65	1.682		1.569	1.6515	1.6925		1.5725	1.6505	1.6815		1.3035	1.5695	1.5555		0.4325	0.362	0.3595
14:39:10		1.587	1.651	1.682		1.5715	1.654	1.6945		1.575	1.6535	1.6825		1.309	1.5735	1.557		0.435	0.3635	0.361
14:49:10		1.589	1.652	1.683		1.574	1.656	1.696		1.5765	1.655	1.6835		1.3155	1.577	1.559		0.4375	0.3655	0.363
14:59:10		1.5895	1.6535	1.683		1.574	1.658	1.6975		1.578	1.6565	1.685		1.3205	1.5795	1.5605		0.438	0.3665	0.3645
15:09:10		1.592	1.654	1.6845		1.5775	1.6595	1.697		1.581	1.6585	1.6865		1.326	1.581	1.561		0.44	0.3675	0.366
15:19:10		1.593	1.6555	1.6835		1.579	1.6605	1.698		1.5825	1.6595	1.6865		1.329	1.583	1.5635		0.4425	0.3695	0.367
15:29:10		1.595	1.656	1.6845		1.58	1.662	1.699		1.5835	1.661	1.6865		1.3335	1.5855	1.564		0.444	0.3705	0.3685
15:39:10		1.5945	1.6565	1.6855		1.58	1.663	1.699		1.5835	1.6625	1.6875		1.336	1.5875	1.5655		0.444	0.3715	0.37
15:49:10		1.596	1.657	1.684		1.5815	1.6635	1.6995		1.585	1.6635	1.688		1.3395	1.588	1.5665		0.446	0.373	0.371
15:59:10		1.5975	1.6565	1.685		1.5835	1.665	1.7		1.587	1.664	1.6885		1.3435	1.59	1.5665		0.4475	0.374	0.372
16:09:10		1.5975	1.6575	1.685		1.5835	1.6655	1.7015		1.587	1.6655	1.688		1.345	1.592	1.5675		0.448	0.3745	0.373
16:19:10		1.5995	1.658	1.685		1.585	1.6665	1.701		1.589	1.6665	1.689		1.348	1.593	1.5685		0.451	0.3755	0.374
16:29:10		1.5995	1.6575	1.685		1.585	1.668	1.7015		1.5885	1.6675	1.69		1.349	1.5945	1.5695		0.451	0.3765	0.375
16:39:10		1.6	1.6595	1.6845		1.5865	1.668	1.7025		1.5905	1.669	1.6905		1.351	1.596	1.5695		0.4525	0.377	0.3755
16:49:10		1.6005	1.6595	1.6855		1.587	1.6685	1.702		1.59	1.6695	1.691		1.353	1.5965	1.57		0.4535	0.378	0.376
16:59:10		1.602	1.6595	1.6855		1.5885	1.6695	1.7025		1.5925	1.669	1.6915		1.355	1.598	1.571		0.4555	0.3795	0.377
17:09:10		1.603	1.6605	1.6855		1.5895	1.67	1.703		1.5935	1.671	1.6915		1.357	1.5995	1.5715		0.457	0.38	0.377
17:19:10		1.6035	1.6605	1.6865		1.5895	1.6705	1.703		1.5935	1.671	1.6925		1.359	1.6	1.5715		0.458	0.3805	0.378
17:29:10		1.6035	1.6615	1.6865		1.59	1.671	1.703		1.595	1.6715	1.692		1.3605	1.6015	1.572		0.4585	0.381	0.379
17:39:10		1.6035	1.661	1.687		1.5905	1.6715	1.7025		1.595	1.6725	1.693		1.361	1.602	1.572		0.459	0.382	0.3795
17:49:10		1.604	1.661	1.6865		1.591	1.672	1.7045		1.5955	1.6735	1.6925		1.363	1.6035	1.573		0.4605	0.3825	0.38
17:59:10		1.604	1.662	1.6875		1.591	1.673	1.7045		1.596	1.6745	1.6925		1.363	1.6035	1.5735		0.46	0.383	0.381
18:09:10		1.605	1.661	1.687		1.5915	1.6735	1.705		1.596	1.674	1.693		1.3645	1.604	1.574		0.4615	0.384	0.381
18:19:10		1.606	1.6615	1.6875		1.593	1.674	1.7055		1.598	1.6755	1.6945		1.367	1.6055	1.5745		0.4635	0.385	0.382
18:29:10		1.607	1.6615	1.6865		1.594	1.674	1.7055		1.598	1.6765	1.6945		1.3675	1.606	1.575		0.464	0.3855	0.382
18:39:10		1.6085	1.662	1.687		1.5945	1.676	1.706		1.599	1.6765	1.6945		1.37	1.6065	1.575		0.4645	0.386	0.3835
18:49:10		1.6075	1.6625	1.687		1.595	1.675	1.706		1.6	1.6775	1.695		1.3705	1.6075	1.5765		0.466	0.3865	0.3835
18:59:10		1.607	1.663	1.687		1.595	1.6765	1.7065		1.599	1.678	1.695		1.371	1.608	1.5765		0.4655	0.387	0.384
19:09:10		1.609	1.663	1.6865		1.5965	1.676	1.7065		1.6005	1.679	1.6955		1.373	1.609	1.577		0.4665	0.387	0.384
19:19:10		1.6095	1.6635	1.6865		1.596	1.677	1.707		1.6015	1.679	1.695		1.3745	1.6095	1.5775		0.4675	0.388	0.385
19:29:10		1.61	1.6635	1.687		1.597	1.677	1.707		1.602	1.6795	1.696		1.3755	1.6105	1.5775		0.4675	0.3885	0.385
19:39:10		1.6105	1.6635	1.687		1.597	1.6775	1.707		1.6015	1.6815	1.6965		1.3755	1.6105	1.5775		0.4675	0.389	0.3855
19:49:10		1.61	1.6635	1.6875		1.597	1.678	1.708		1.602	1.6805	1.697		1.377	1.611	1.5775		0.468	0.389	0.3865
19:59:10		1.611	1.6635	1.6875		1.599	1.6785	1.708		1.6045	1.6815	1.6975		1.3785	1.612	1.5785		0.47	0.3895	0.3865
20:09:10		1.611	1.6635	1.6875		1.598	1.6795	1.708		1.6035	1.682	1.6975		1.3785	1.613	1.5795		0.4695	0.39	0.387
20:19:10		1.6115	1.6645	1.688		1.598	1.68	1.7085		1.6035	1.6825	1.697		1.379	1.614	1.5785		0.47	0.39	0.3875
20:29:10		1.6115	1.664	1.6875		1.599	1.68	1.7085		1.6045	1.6825	1.6975		1.38	1.614	1.5795		0.47	0.3905	0.3875
20:39:10		1.6125	1.663	1.688		1.6	1.681	1.7095		1.6055	1.6835	1.6975		1.3815	1.6155	1.58		0.4715	0.3905	0.3875
20:49:10		1.6125	1.664	1.6885		1.601	1.681	1.7085		1.6055	1.684	1.6985		1.383	1.616	1.5805		0.4715	0.3905	0.3875
20:59:10		1.6135	1.665	1.6885		1.6015	1.681	1.7095		1.607	1.6845	1.6985		1.384	1.6165	1.5805		0.4725	0.3905	0.3875
21:09:10		1.6125	1.6645	1.688		1.601	1.6815	1.71		1.607	1.6855	1.699		1.3835	1.617	1.5815		0.4715	0.391	0.3885
21:19:10		1.6135	1.6635	1.6875		1.6015	1.682	1.711		1.607	1.6855	1.699		1.3845	1.6175	1.582		0.4715	0.391	0.3885
21:29:10		1.615	1.665	1.6885		1.6035	1.682	1.7105		1.6085	1.686	1.6995		1.386	1.618	1.582		0.4725	0.391	0.3885
21:39:10		1.615	1.6645	1.6885		1.603	1.683	1.711		1.6095	1.6865	1.6995		1.387	1.6185	1.582		0.4725	0.391	0.389
21:49:10		1.6155	1.6655	1.6875		1.604	1.683	1.7115		1.6095	1.6875	1.7		1.3875	1.619	1.5825		0.4735	0.391	0.3885
21:59:10		1.615	1.6655	1.6885		1.604	1.6835	1.711		1.6095	1.6875	1.7		1.3885	1.62	1.5825		0.4725	0.392	0.389
22:09:10		1.6155	1.665	1.689		1.604	1.6835	1.7115		1.61	1.688	1.7		1.3895	1.6205	1.583		0.473	0.392	0.39
22:19:10		1.6165	1.6655	1.6885		1.6045	1.6835	1.7115		1.6105	1.6875	1.701		1.3895	1.6215	1.583		0.473	0.392	0.39
22:29:10		1.6165	1.6665	1.6885		1.605	1.685	1.712		1.6105	1.6885	1.701		1.3895	1.622	1.584		0.4735	0.392	0.3895
22:39:10		1.6175	1.666	1.6885		1.6065	1.685	1.7125		1.612	1.69	1.701		1.3915	1.623	1.5845		0.475	0.3925	0.3895
22:49:10		1.6185	1.6655	1.6895		1.6065	1.6855	1.713		1.613	1.69	1.701		1.3925	1.623	1.5845		0.4755	0.393	0.3895
22:59:10		1.619	1.6665	1.689		1.606	1.686	1.713		1.6125	1.69	1.702		1.3945	1.6235	1.585		0.4755	0.393	0.39
23:09:10		1.619	1.6665	1.6885		1.6075	1.686	1.713		1.614	1.6905	1.702		1.3935	1.623	1.585		0.4755	0.393	0.39
23:19:10		1.6195	1.666	1.689		1.6085	1.6865	1.714		1.614	1.691	1.702		1.395	1.624	1.5855		0.4755	0.393	0.3895
23:29:10		1.6185	1.667	1.6885		1.608	1.6865	1.7145		1.614	1.692	1.702		1.395	1.6245	1.5855		0.4745	0.393	0.3895
23:39:10		1.62	1.6665	1.689		1.6095	1.687	1.7145		1.615	1.6915	1.702		1.397	1.6255	1.5865		0.476	0.394	0.39
23:49:10		1.6205	1.666	1.6895		1.6095	1.687	1.715		1.6155	1.6915	1.703		1.397	1.6255	1.5865		0.476	0.3935	0.39
23:59:10		1.62	1.667	1.689		1.61	1.687	1.7145		1.6155	1.6915	1.7025		1.3975	1.6265	1.5865		0.476	0.394	0.39
24:09:10		1.6195	1.6665	1.689		1.6095	1.688	1.716		1.6155	1.693	1.703		1.398	1.627	1.5875		0.4755	0.3935	0.39

## Sheet: Figure 5c_SPC110delta 845-ERdd
Figure 5c
		10 µM				1 µM				100 nM				10 nM				no estradiol
time hh:mm:ss		1	2	3		1	2	3		1	2	3		1	2	3		1	2	3
0:09:10		0.0215	0.0245	0.0255		0.021	0.026	0.028		0.0215	0.0265	0.027		0.022	0.026	0.029		0.0215	0.0265	0.029
0:19:10		0.0235	0.027	0.028		0.023	0.029	0.03		0.0225	0.0285	0.0295		0.0235	0.0275	0.0305		0.024	0.0285	0.0315
0:29:10		0.0265	0.0295	0.03		0.0255	0.031	0.0325		0.0255	0.0315	0.0315		0.0255	0.03	0.033		0.0255	0.0305	0.0335
0:39:10		0.0275	0.032	0.033		0.027	0.035	0.035		0.0275	0.0345	0.033		0.0275	0.033	0.0345		0.0275	0.0335	0.0355
0:49:10		0.029	0.035	0.036		0.03	0.037	0.0375		0.0305	0.037	0.036		0.03	0.0355	0.0375		0.03	0.0355	0.038
0:59:10		0.0315	0.038	0.0385		0.0325	0.041	0.04		0.0325	0.0405	0.039		0.032	0.039	0.0395		0.0315	0.0385	0.0395
1:09:10		0.0335	0.0405	0.041		0.0355	0.043	0.0435		0.0365	0.043	0.042		0.0345	0.042	0.0425		0.034	0.041	0.0425
1:19:10		0.0365	0.0445	0.0445		0.0395	0.047	0.047		0.0395	0.0465	0.0455		0.0375	0.0455	0.0455		0.037	0.0445	0.045
1:29:10		0.0385	0.0475	0.047		0.043	0.049	0.05		0.0425	0.0495	0.0485		0.0405	0.0495	0.0495		0.04	0.048	0.048
1:39:10		0.042	0.051	0.0505		0.046	0.053	0.0545		0.0455	0.053	0.052		0.0435	0.053	0.0535		0.042	0.0515	0.0525
1:49:10		0.046	0.054	0.0545		0.0495	0.056	0.0575		0.0495	0.0565	0.0565		0.046	0.057	0.056		0.044	0.055	0.057
1:59:10		0.051	0.056	0.058		0.053	0.061	0.062		0.0535	0.06	0.06		0.0495	0.06	0.061		0.048	0.058	0.0605
2:09:10		0.055	0.0615	0.0625		0.059	0.0685	0.067		0.059	0.069	0.0645		0.054	0.0645	0.065		0.051	0.062	0.064
2:19:10		0.059	0.0665	0.067		0.0635	0.0725	0.071		0.0645	0.073	0.0685		0.0575	0.068	0.0695		0.055	0.066	0.068
2:29:10		0.0635	0.0705	0.071		0.069	0.078	0.0765		0.07	0.0785	0.074		0.0605	0.0735	0.0735		0.058	0.07	0.072
2:39:10		0.068	0.0755	0.076		0.074	0.084	0.0815		0.0755	0.084	0.079		0.0645	0.078	0.0795		0.061	0.0745	0.076
2:49:10		0.074	0.08	0.0815		0.0805	0.0895	0.0875		0.082	0.09	0.085		0.0695	0.083	0.0845		0.0645	0.0785	0.0805
2:59:10		0.0795	0.0855	0.0865		0.086	0.0955	0.0935		0.0885	0.0955	0.0915		0.074	0.0885	0.09		0.0685	0.0825	0.0855
3:09:10		0.0865	0.091	0.0925		0.093	0.102	0.1		0.095	0.102	0.0975		0.079	0.0935	0.0955		0.072	0.087	0.09
3:19:10		0.0935	0.0975	0.1		0.1005	0.109	0.107		0.103	0.109	0.104		0.0845	0.0995	0.1015		0.0765	0.091	0.0945
3:29:10		0.1	0.103	0.106		0.1075	0.1155	0.1145		0.11	0.1155	0.111		0.0895	0.1055	0.1075		0.08	0.095	0.0995
3:39:10		0.108	0.1095	0.113		0.1155	0.1225	0.121		0.1185	0.1235	0.1185		0.095	0.111	0.1145		0.084	0.0995	0.1045
3:49:10		0.1155	0.116	0.121		0.124	0.13	0.129		0.1275	0.1305	0.1265		0.101	0.1175	0.121		0.0885	0.104	0.1095
3:59:10		0.1235	0.1235	0.1285		0.133	0.138	0.1375		0.136	0.1395	0.135		0.1065	0.1245	0.128		0.0925	0.1085	0.1145
4:09:10		0.132	0.1315	0.137		0.142	0.1475	0.1465		0.1455	0.1475	0.144		0.1125	0.131	0.1355		0.097	0.1135	0.1205
4:19:10		0.141	0.1395	0.146		0.152	0.1565	0.1565		0.1555	0.157	0.153		0.1195	0.139	0.1425		0.1015	0.1175	0.126
4:29:10		0.1505	0.148	0.1555		0.162	0.166	0.1665		0.166	0.167	0.163		0.1255	0.1455	0.1505		0.106	0.1225	0.131
4:39:10		0.161	0.158	0.1655		0.174	0.1765	0.177		0.178	0.1775	0.174		0.132	0.154	0.159		0.111	0.128	0.137
4:49:10		0.1725	0.1675	0.1765		0.186	0.1885	0.1895		0.19	0.19	0.186		0.139	0.1615	0.168		0.1155	0.133	0.1435
4:59:10		0.184	0.178	0.1875		0.199	0.201	0.2015		0.204	0.2025	0.1985		0.147	0.17	0.1765		0.12	0.1385	0.1495
5:09:10		0.197	0.1895	0.2		0.213	0.215	0.216		0.218	0.217	0.2125		0.1545	0.1795	0.186		0.1255	0.1445	0.1565
5:19:10		0.2115	0.202	0.214		0.228	0.2295	0.2315		0.2345	0.231	0.227		0.162	0.189	0.1965		0.1305	0.1505	0.1635
5:29:10		0.227	0.2145	0.2285		0.245	0.245	0.247		0.251	0.246	0.243		0.1705	0.199	0.2075		0.1355	0.1565	0.1715
5:39:10		0.243	0.2295	0.244		0.2625	0.262	0.265		0.2695	0.264	0.26		0.1785	0.21	0.2185		0.1405	0.163	0.1785
5:49:10		0.26	0.2445	0.261		0.2825	0.2805	0.2835		0.2885	0.2825	0.2785		0.188	0.2215	0.232		0.146	0.1695	0.1865
5:59:10		0.279	0.2605	0.279		0.3025	0.299	0.303		0.3095	0.3015	0.2975		0.1975	0.2335	0.2445		0.151	0.176	0.194
6:09:10		0.299	0.2785	0.2975		0.3245	0.319	0.3245		0.3315	0.3215	0.3185		0.2075	0.247	0.258		0.1565	0.183	0.202
6:19:10		0.32	0.296	0.317		0.348	0.3405	0.346		0.3545	0.3425	0.34		0.217	0.26	0.2725		0.1625	0.1895	0.21
6:29:10		0.3425	0.3155	0.3375		0.3725	0.3625	0.3705		0.379	0.3645	0.3625		0.227	0.2735	0.2865		0.1675	0.1965	0.2175
6:39:10		0.366	0.3365	0.36		0.3975	0.3855	0.395		0.4045	0.3885	0.386		0.238	0.2875	0.302		0.1735	0.2025	0.2255
6:49:10		0.3915	0.357	0.3835		0.425	0.4105	0.419		0.4325	0.4125	0.412		0.2495	0.302	0.318		0.179	0.2095	0.2335
6:59:10		0.418	0.3805	0.409		0.4525	0.4365	0.447		0.46	0.4375	0.4385		0.26	0.318	0.3345		0.1835	0.2155	0.2415
7:09:10		0.446	0.404	0.4345		0.482	0.4635	0.4745		0.4905	0.465	0.466		0.272	0.333	0.3515		0.189	0.2225	0.2495
7:19:10		0.475	0.428	0.46		0.514	0.4915	0.505		0.52	0.4935	0.4945		0.283	0.349	0.3685		0.1945	0.229	0.2565
7:29:10		0.505	0.454	0.4895		0.546	0.5205	0.535		0.554	0.5215	0.525		0.2945	0.365	0.386		0.1995	0.2355	0.264
7:39:10		0.536	0.481	0.5185		0.58	0.5495	0.567		0.5855	0.5525	0.5545		0.3065	0.3815	0.403		0.204	0.2415	0.271
7:49:10		0.568	0.5095	0.5485		0.613	0.5815	0.5975		0.62	0.5825	0.587		0.3185	0.3985	0.4215		0.209	0.2475	0.278
7:59:10		0.603	0.538	0.5795		0.6485	0.613	0.6315		0.6535	0.6135	0.618		0.331	0.4165	0.4385		0.2145	0.254	0.286
8:09:10		0.6365	0.569	0.6115		0.6855	0.6455	0.667		0.6905	0.646	0.6525		0.3445	0.4325	0.4565		0.219	0.26	0.2925
8:19:10		0.673	0.6	0.6445		0.7215	0.6785	0.7015		0.727	0.68	0.686		0.3565	0.45	0.4755		0.223	0.266	0.2995
8:29:10		0.7095	0.631	0.6795		0.759	0.7135	0.737		0.765	0.714	0.723		0.3685	0.467	0.4925		0.228	0.2725	0.3065
8:39:10		0.7465	0.6655	0.714		0.797	0.7475	0.774		0.802	0.7485	0.7585		0.381	0.4855	0.511		0.2325	0.278	0.314
8:49:10		0.7845	0.6975	0.7505		0.8355	0.785	0.811		0.8415	0.7835	0.794		0.393	0.5025	0.529		0.2365	0.284	0.32
8:59:10		0.8235	0.733	0.7875		0.875	0.819	0.849		0.8785	0.8195	0.832		0.4055	0.5195	0.548		0.2405	0.289	0.3265
9:09:10		0.8625	0.7675	0.822		0.9155	0.8575	0.8875		0.9185	0.8545	0.869		0.418	0.5365	0.5655		0.245	0.295	0.333
9:19:10		0.902	0.8025	0.8595		0.9545	0.8935	0.926		0.9575	0.8915	0.906		0.429	0.554	0.584		0.2485	0.3	0.3395
9:29:10		0.941	0.84	0.897		0.9955	0.9325	0.9635		0.9965	0.928	0.9445		0.441	0.5725	0.6005		0.2525	0.3055	0.345
9:39:10		0.9815	0.8745	0.936		1.0345	0.9705	1.003		1.0355	0.965	0.983		0.453	0.59	0.6185		0.256	0.3105	0.3505
9:49:10		1.021	0.9135	0.975		1.0745	1.0075	1.043		1.0735	1.001	1.022		0.463	0.607	0.6365		0.2595	0.3155	0.3565
9:59:10		1.0605	0.95	1.0145		1.112	1.0465	1.0815		1.1115	1.04	1.0595		0.475	0.6235	0.654		0.2625	0.32	0.3615
10:09:10		1.1	0.9875	1.053		1.151	1.085	1.1195		1.148	1.077	1.097		0.4855	0.6395	0.6705		0.2655	0.3245	0.3665
10:19:10		1.1385	1.027	1.0915		1.1885	1.122	1.1575		1.1865	1.1135	1.1355		0.4965	0.6575	0.686		0.268	0.3285	0.3715
10:29:10		1.176	1.065	1.1305		1.225	1.161	1.1965		1.223	1.151	1.172		0.507	0.674	0.7025		0.2705	0.333	0.3765
10:39:10		1.2135	1.1035	1.1695		1.262	1.1985	1.233		1.258	1.1875	1.209		0.5165	0.69	0.717		0.2735	0.337	0.38
10:49:10		1.25	1.142	1.206		1.297	1.2355	1.2705		1.2915	1.224	1.246		0.526	0.7045	0.7335		0.276	0.341	0.3845
10:59:10		1.2855	1.179	1.2435		1.332	1.2735	1.308		1.325	1.259	1.2825		0.535	0.7195	0.7475		0.278	0.3445	0.3885
11:09:10		1.3205	1.216	1.2815		1.364	1.3085	1.345		1.355	1.295	1.318		0.544	0.734	0.7615		0.281	0.3485	0.3925
11:19:10		1.3535	1.2535	1.318		1.3955	1.344	1.38		1.3855	1.33	1.354		0.553	0.749	0.7765		0.283	0.3515	0.3965
11:29:10		1.385	1.291	1.354		1.424	1.379	1.414		1.412	1.3645	1.389		0.561	0.762	0.7895		0.285	0.3545	0.399
11:39:10		1.415	1.327	1.39		1.451	1.414	1.45		1.438	1.398	1.4235		0.568	0.7755	0.8025		0.286	0.358	0.4025
11:49:10		1.443	1.362	1.4255		1.4775	1.4485	1.484		1.4635	1.431	1.456		0.576	0.788	0.8155		0.2885	0.361	0.406
11:59:10		1.469	1.397	1.4585		1.5015	1.482	1.516		1.486	1.464	1.486		0.5825	0.801	0.826		0.29	0.3635	0.409
12:09:10		1.492	1.4315	1.492		1.5225	1.5135	1.544		1.507	1.494	1.516		0.589	0.8135	0.837		0.291	0.3655	0.4115
12:19:10		1.5095	1.466	1.523		1.5405	1.543	1.5705		1.525	1.5235	1.5415		0.597	0.826	0.8485		0.293	0.368	0.4145
12:29:10		1.524	1.4975	1.5495		1.555	1.569	1.5905		1.5385	1.549	1.562		0.602	0.8375	0.858		0.294	0.3705	0.4165
12:39:10		1.5365	1.5275	1.57		1.5665	1.591	1.608		1.551	1.571	1.579		0.609	0.8475	0.869		0.2955	0.372	0.419
12:49:10		1.5455	1.554	1.5875		1.5755	1.609	1.6215		1.56	1.589	1.5935		0.614	0.858	0.8775		0.297	0.3745	0.4215
12:59:10		1.5525	1.5745	1.601		1.5835	1.623	1.632		1.5685	1.603	1.605		0.6195	0.8675	0.887		0.2975	0.3765	0.4235
13:09:10		1.559	1.5915	1.611		1.5905	1.635	1.641		1.575	1.6155	1.6135		0.624	0.877	0.895		0.299	0.3785	0.4245
13:19:10		1.5635	1.6045	1.619		1.596	1.6445	1.6475		1.581	1.6255	1.621		0.629	0.8855	0.9045		0.3	0.38	0.4265
13:29:10		1.5685	1.6135	1.626		1.6005	1.6525	1.6535		1.5855	1.634	1.627		0.6335	0.8935	0.912		0.3005	0.382	0.4285
13:39:10		1.5715	1.622	1.6305		1.604	1.6585	1.658		1.589	1.6405	1.6325		0.636	0.902	0.9185		0.3015	0.3835	0.4305
13:49:10		1.574	1.6275	1.635		1.607	1.663	1.6605		1.5925	1.646	1.636		0.6405	0.909	0.9265		0.3025	0.3855	0.432
13:59:10		1.577	1.6325	1.639		1.61	1.668	1.6635		1.596	1.65	1.64		0.644	0.917	0.9325		0.303	0.3865	0.4335
14:09:10		1.5795	1.636	1.641		1.612	1.6705	1.6665		1.5985	1.653	1.6425		0.648	0.9235	0.9395		0.3035	0.3875	0.435
14:19:10		1.5815	1.6395	1.6435		1.6145	1.6735	1.6685		1.6	1.6565	1.645		0.6515	0.9295	0.9445		0.304	0.389	0.4365
14:29:10		1.583	1.6415	1.645		1.616	1.676	1.6705		1.602	1.658	1.6475		0.655	0.9365	0.9505		0.305	0.3905	0.438
14:39:10		1.5845	1.6435	1.646		1.618	1.678	1.6725		1.605	1.6605	1.6495		0.658	0.9425	0.9565		0.3055	0.3915	0.439
14:49:10		1.586	1.646	1.648		1.6195	1.68	1.6745		1.606	1.662	1.6505		0.661	0.947	0.9615		0.306	0.393	0.44
14:59:10		1.587	1.647	1.649		1.6205	1.682	1.6755		1.6065	1.6645	1.6525		0.664	0.952	0.966		0.306	0.3935	0.4405
15:09:10		1.588	1.649	1.649		1.622	1.6825	1.6765		1.6085	1.666	1.6535		0.6655	0.959	0.9695		0.3065	0.3945	0.442
15:19:10		1.5895	1.6495	1.6505		1.623	1.6835	1.6765		1.61	1.667	1.6545		0.668	0.964	0.9745		0.3075	0.3955	0.4425
15:29:10		1.5905	1.651	1.6505		1.6245	1.6855	1.6785		1.611	1.668	1.656		0.6715	0.969	0.9795		0.3075	0.3965	0.444
15:39:10		1.5915	1.652	1.651		1.625	1.685	1.6795		1.612	1.669	1.657		0.6725	0.973	0.984		0.308	0.3975	0.445
15:49:10		1.592	1.653	1.6515		1.6265	1.687	1.68		1.613	1.67	1.6585		0.675	0.9775	0.988		0.308	0.3985	0.446
15:59:10		1.5935	1.653	1.653		1.627	1.6875	1.681		1.6135	1.6705	1.659		0.677	0.9815	0.991		0.308	0.3995	0.4465
16:09:10		1.5935	1.6535	1.6525		1.6275	1.689	1.682		1.614	1.671	1.6595		0.6775	0.986	0.994		0.308	0.3995	0.447
16:19:10		1.5945	1.654	1.6535		1.629	1.6885	1.6825		1.6155	1.6725	1.66		0.6795	0.989	0.997		0.308	0.4005	0.4475
16:29:10		1.5945	1.6545	1.6535		1.629	1.689	1.683		1.6165	1.6735	1.661		0.6805	0.9935	0.9995		0.3085	0.4005	0.448
16:39:10		1.5955	1.6555	1.654		1.63	1.6895	1.6835		1.6165	1.673	1.661		0.682	0.996	1.0035		0.3085	0.4005	0.448
16:49:10		1.5955	1.6555	1.6545		1.631	1.6895	1.684		1.6175	1.6735	1.662		0.683	0.998	1.005		0.3085	0.4015	0.4495
16:59:10		1.596	1.656	1.655		1.632	1.69	1.684		1.6175	1.6745	1.663		0.6845	1.001	1.0075		0.3085	0.402	0.45
17:09:10		1.597	1.657	1.655		1.6315	1.6905	1.6845		1.6185	1.6745	1.664		0.6855	1.0045	1.01		0.3085	0.403	0.4505
17:19:10		1.5975	1.657	1.655		1.6325	1.691	1.685		1.6195	1.6755	1.664		0.688	1.006	1.0125		0.309	0.403	0.451
17:29:10		1.598	1.657	1.655		1.6335	1.6905	1.6845		1.62	1.6755	1.665		0.6885	1.008	1.0145		0.309	0.4035	0.451
17:39:10		1.5985	1.6575	1.655		1.634	1.692	1.686		1.6205	1.6765	1.665		0.6885	1.0115	1.016		0.3095	0.404	0.4515
17:49:10		1.5995	1.658	1.6555		1.6345	1.6925	1.6865		1.6215	1.6765	1.666		0.6895	1.0145	1.018		0.309	0.4045	0.4515
17:59:10		1.5995	1.6575	1.656		1.6345	1.693	1.686		1.622	1.677	1.666		0.6905	1.0155	1.02		0.3095	0.4045	0.4525
18:09:10		1.5995	1.658	1.6555		1.6355	1.6935	1.687		1.6225	1.6775	1.667		0.6915	1.018	1.022		0.3095	0.405	0.453
18:19:10		1.6	1.6585	1.656		1.636	1.6935	1.687		1.623	1.678	1.6675		0.6925	1.0195	1.024		0.3095	0.4055	0.453
18:29:10		1.6005	1.6585	1.6555		1.6365	1.6935	1.6865		1.6235	1.6785	1.668		0.6935	1.021	1.025		0.3095	0.406	0.4535
18:39:10		1.601	1.659	1.657		1.637	1.6935	1.6875		1.624	1.6785	1.669		0.6945	1.0235	1.0255		0.31	0.4065	0.454
18:49:10		1.6015	1.6585	1.6565		1.6375	1.6935	1.688		1.6245	1.6795	1.6685		0.6945	1.025	1.0275		0.3095	0.4065	0.4535
18:59:10		1.602	1.659	1.657		1.638	1.694	1.6885		1.6255	1.6795	1.6695		0.696	1.0275	1.029		0.31	0.4065	0.454
19:09:10		1.602	1.66	1.6565		1.6385	1.6945	1.689		1.6255	1.6805	1.6695		0.6955	1.03	1.03		0.31	0.4075	0.4535
19:19:10		1.6025	1.6595	1.657		1.639	1.6955	1.6895		1.626	1.6805	1.6705		0.697	1.031	1.031		0.3095	0.4075	0.454
19:29:10		1.603	1.6605	1.658		1.6395	1.6955	1.6895		1.6265	1.681	1.671		0.697	1.032	1.0315		0.309	0.4075	0.4535
19:39:10		1.604	1.66	1.6575		1.6395	1.6955	1.6905		1.6275	1.681	1.6715		0.697	1.034	1.033		0.309	0.408	0.454
19:49:10		1.604	1.6605	1.658		1.64	1.6955	1.6905		1.628	1.682	1.6715		0.698	1.035	1.033		0.309	0.408	0.4545
19:59:10		1.6045	1.66	1.6585		1.641	1.6955	1.6915		1.6285	1.6825	1.672		0.6985	1.036	1.033		0.309	0.4085	0.4545
20:09:10		1.605	1.6605	1.657		1.6415	1.6955	1.69		1.629	1.682	1.6725		0.699	1.037	1.0345		0.3095	0.408	0.4545
20:19:10		1.605	1.661	1.659		1.6415	1.6965	1.691		1.629	1.683	1.673		0.699	1.038	1.0365		0.309	0.408	0.455
20:29:10		1.6055	1.6615	1.6595		1.642	1.6975	1.6915		1.6305	1.684	1.6735		0.6995	1.0385	1.0375		0.309	0.408	0.4545
20:39:10		1.6055	1.661	1.6595		1.6425	1.6975	1.6925		1.6305	1.6835	1.674		0.6995	1.04	1.0385		0.3085	0.4085	0.4545
20:49:10		1.6065	1.661	1.66		1.644	1.6975	1.693		1.6315	1.6845	1.675		0.7005	1.041	1.0395		0.309	0.4085	0.4555
20:59:10		1.607	1.662	1.66		1.644	1.698	1.693		1.632	1.6845	1.675		0.701	1.0415	1.0395		0.309	0.4085	0.4555
21:09:10		1.6075	1.662	1.6595		1.644	1.6985	1.693		1.632	1.6845	1.675		0.702	1.042	1.0395		0.309	0.4085	0.4555
21:19:10		1.607	1.662	1.659		1.6445	1.698	1.694		1.6325	1.6855	1.675		0.702	1.043	1.0415		0.3085	0.4085	0.4555
21:29:10		1.608	1.662	1.66		1.645	1.698	1.6935		1.633	1.685	1.676		0.702	1.0435	1.042		0.3085	0.4085	0.4555
21:39:10		1.608	1.6625	1.66		1.645	1.6985	1.694		1.6335	1.686	1.676		0.7025	1.045	1.043		0.308	0.4085	0.4555
21:49:10		1.608	1.6625	1.6595		1.6455	1.699	1.6935		1.634	1.686	1.676		0.7025	1.046	1.0435		0.308	0.409	0.4555
21:59:10		1.609	1.6625	1.6605		1.646	1.6995	1.6945		1.634	1.686	1.677		0.7025	1.047	1.044		0.308	0.409	0.4555
22:09:10		1.6095	1.6625	1.661		1.6465	1.6995	1.695		1.635	1.687	1.677		0.703	1.048	1.0445		0.308	0.409	0.4555
22:19:10		1.6095	1.6635	1.6595		1.6475	1.6995	1.6935		1.6355	1.6875	1.6775		0.7035	1.0495	1.045		0.3075	0.409	0.4555
22:29:10		1.61	1.663	1.6605		1.648	1.7005	1.6955		1.6355	1.687	1.678		0.7025	1.049	1.0445		0.3075	0.409	0.4555
22:39:10		1.61	1.663	1.6615		1.6475	1.7	1.6955		1.636	1.688	1.6785		0.7025	1.05	1.0455		0.3075	0.4095	0.4555
22:49:10		1.6105	1.6625	1.662		1.648	1.7	1.696		1.637	1.6885	1.678		0.702	1.0495	1.0455		0.307	0.4095	0.455
22:59:10		1.6105	1.6635	1.661		1.649	1.7	1.6965		1.637	1.6885	1.6795		0.7025	1.0505	1.046		0.307	0.4095	0.4555
23:09:10		1.6115	1.6635	1.6615		1.6495	1.7015	1.697		1.638	1.689	1.68		0.7025	1.051	1.0465		0.307	0.409	0.455
23:19:10		1.612	1.6645	1.6615		1.6495	1.7015	1.697		1.638	1.6895	1.68		0.7025	1.052	1.046		0.307	0.4095	0.4555
23:29:10		1.612	1.6635	1.661		1.65	1.7015	1.697		1.6385	1.69	1.681		0.7025	1.053	1.046		0.306	0.4085	0.4555
23:39:10		1.6125	1.6645	1.662		1.65	1.7025	1.6975		1.639	1.69	1.6805		0.7025	1.054	1.047		0.306	0.4085	0.455
23:49:10		1.6125	1.664	1.6625		1.6515	1.702	1.6975		1.6395	1.69	1.6815		0.702	1.054	1.048		0.306	0.409	0.455
23:59:10		1.613	1.6645	1.6615		1.651	1.7025	1.6975		1.64	1.6905	1.6825		0.7025	1.055	1.0485		0.306	0.409	0.455
24:09:10		1.6135	1.665	1.6625		1.652	1.703	1.6985		1.64	1.691	1.6825		0.7025	1.056	1.0485		0.306	0.409	0.455

## Sheet: Figure 6a_competition
Figure 6a
ERdd-tagged gene(s)	culture day	counts ERdd strain	counts BY4742	binomial estimate proportion of ERdd strain	SD of binomial proportion estimate
SPC110	0	21	27	0.4375	0.0716027		48
	5	24	24	0.5	0.0721688		48
	10	28	18	0.608696	0.0719579		46
SPC110/RRP46	0	20	28	0.416667	0.0711594		48
	5	24	24	0.5	0.0721688		48
	10	18	30	0.375	0.0698771		48
SPC110/DIS3	0	20	28	0.416667	0.0711594		48
	5	27	21	0.5625	0.0716027		48
	10	17	31	0.354167	0.0690309		48
DIS3	0	21	27	0.4375	0.0716027		48
	5	21	27	0.4375	0.0716027		48
	10	23	25	0.479167	0.0721061		48
RRP46/DIS3	0	23	25	0.479167	0.0721061		48
	5	34	14	0.708333	0.0656057		48
	10	31	17	0.645833	0.0690309		48
RRP46	0	27	20	0.574468	0.0721191		47
	5	23	25	0.479167	0.0721061		48
	10	29	17	0.630435	0.0711683		46

## Sheet: Figure 6a,c,d,e_proteomics
																			Figure 6b,c,d,e
Protein FDR Confidence: Combined	Accession	Description	Exp. q-value: Combined	Sum PEP Score	Coverage [%]	# Peptides	# PSMs	# Unique Peptides	# AAs	MW [kDa]	calc. pI	Score Sequest HT: Sequest HT	# Peptides (by Search Engine): Sequest HT	Biological Process	Cellular Component	Molecular Function	Pfam IDs	Entrez Gene ID	Gene Symbol	Gene ID	WikiPathways	Reactome Pathways	# Protein Pathway Groups	# Razor Peptides	# Unique Peptides	Abundances (Normalized): F1: Control, BY4742	Abundances (Normalized): F2: Control, BY4742	Abundances (Normalized): F3: Control, BY4742	Abundances (Normalized): F4: Control, BY4742	Abundances (Normalized): F17: Sample, delta456-ERdd	Abundances (Normalized): F18: Sample, delta456-ERdd	Abundances (Normalized): F19: Sample, delta456-ERdd	Abundances (Normalized): F20: Sample, delta456-ERdd	Abundances (Normalized): F9: Sample, DIS3-ERdd	Abundances (Normalized): F10: Sample, DIS3-ERdd	Abundances (Normalized): F11: Sample, DIS3-ERdd	Abundances (Normalized): F12: Sample, DIS3-ERdd	Abundances (Normalized): F13: Sample, RRP46-ERdd	Abundances (Normalized): F14: Sample, RRP46-ERdd	Abundances (Normalized): F15: Sample, RRP46-ERdd	Abundances (Normalized): F16: Sample, RRP46-ERdd	Abundances (Normalized): F5: Sample, SPC110-ERdd	Abundances (Normalized): F6: Sample, SPC110-ERdd	Abundances (Normalized): F7: Sample, SPC110-ERdd	Abundances (Normalized): F8: Sample, SPC110-ERdd	Found in Sample: [S1] F1: Control, BY4742	Found in Sample: [S2] F2: Control, BY4742	Found in Sample: [S3] F3: Control, BY4742	Found in Sample: [S4] F4: Control, BY4742
High	P07259	Protein URA2 [OS=Saccharomyces cerevisiae (strain ATCC 204508 / S288c)]	0	2348.06	72	169	4402	165	2214	244.9	5.83	12106.2	169	other metabolic processes;other biological processes	other membranes;cytosol;other cell component	other molecular function	Pf00117, Pf00185, Pf00988, Pf02142, Pf02729, Pf02786, Pf02787	853311	URA2	A2TBN0; D6VW55; P07259; Q06HN1; sce:YJL130C		Pyrimidine biosynthesis	1	4	165	2.73473e+09	2.66231e+09	2.74479e+09	2.63796e+09	2.50474e+09	2.66119e+09	2.73091e+09	2.62261e+09	2.78173e+09	2.8627e+09	2.99622e+09	3.02065e+09	2.77135e+09	2.59061e+09	2.84484e+09	2.73364e+09	2.5411e+09	2.62191e+09	2.55576e+09	2.24861e+09	High	High	High	High
High	Q00955	Acetyl-CoA carboxylase [OS=Saccharomyces cerevisiae (strain ATCC 204508 / S288c)]	0	2092.78	73	155	3588	155	2233	250.2	6.28	10123.7	155	other metabolic processes;transport	other membranes;ER/Golgi;other cell component	other molecular function	Pf00289, Pf00364, Pf01039, Pf02785, Pf02786, Pf08326	855750	ACC1	D6W1J1; Q00955; sce:YNR016C		Carnitine metabolism; Biotin transport and metabolism; Fatty acyl-CoA biosynthesis; ChREBP activates metabolic gene expression	4	0	155	4.34975e+09	4.64755e+09	4.60931e+09	4.71547e+09	4.95634e+09	4.4667e+09	4.23835e+09	4.56306e+09	4.3318e+09	4.63507e+09	4.67366e+09	4.33757e+09	4.45279e+09	4.72383e+09	4.55201e+09	4.3522e+09	4.37053e+09	4.44053e+09	4.30571e+09	5.01251e+09	High	High	High	High
High	P19097	Fatty acid synthase subunit alpha [OS=Saccharomyces cerevisiae (strain ATCC 204508 / S288c)]	0	2220.94	72	141	3646	140	1887	206.8	5.44	10759.7	141	protein metabolism;other metabolic processes	cytosol;other cell component	other molecular function	Pf00109, Pf01648, Pf02801, Pf18314, Pf18325	855845	FAS2	D6W3D9; P19097; Q12533; sce:YPL231W			0	1	140	2.34393e+09	2.33081e+09	2.2634e+09	2.31766e+09	2.11132e+09	2.1497e+09	2.22215e+09	2.19887e+09	2.24659e+09	2.16811e+09	2.10296e+09	2.18303e+09	2.28345e+09	2.17433e+09	2.32075e+09	2.40863e+09	2.33738e+09	2.38093e+09	2.33721e+09	2.18212e+09	High	High	High	High
High	P07149	Fatty acid synthase subunit beta [OS=Saccharomyces cerevisiae (strain ATCC 204508 / S288c)]	0	2112.36	69	135	3872	135	2051	228.5	5.92	10983.5	135	other metabolic processes	cytosol;other cell component	other molecular function	Pf00698, Pf01575, Pf08354, Pf13452, Pf16073, Pf17828, Pf17951	853653	FAS1	D6VX19; P07149; Q05747; sce:YKL182W			0	0	135	3.72032e+09	3.69866e+09	3.63534e+09	3.45501e+09	3.60744e+09	3.54398e+09	3.44236e+09	3.5968e+09	3.89428e+09	3.52959e+09	3.59097e+09	3.5327e+09	3.54334e+09	3.49989e+09	3.69247e+09	3.76171e+09	3.47985e+09	3.46061e+09	3.55932e+09	3.42546e+09	High	High	High	High
High	P06105	Protein SCP160 [OS=Saccharomyces cerevisiae (strain ATCC 204508 / S288c)]	0	1493.74	72	115	2522	115	1222	134.7	5.85	6351.75	115	cell cycle OR cell proliferation;cell organization and biogenesis;signal transduction;other biological processes	other membranes;ER/Golgi;nucleus;other cell component	nucleic acid binding activity;other molecular function	Pf00013	853365	SCP160	D6VWA3; P06105; sce:YJL080C			0	0	115	9.33337e+08	9.08214e+08	8.80619e+08	9.65488e+08	8.89406e+08	9.47682e+08	9.52064e+08	9.27156e+08	8.49147e+08	8.6673e+08	8.54214e+08	8.49944e+08	8.99756e+08	9.47872e+08	8.95826e+08	9.01003e+08	8.92127e+08	9.85128e+08	9.28036e+08	9.28781e+08	High	High	High	High
High	Q12019	Midasin [OS=Saccharomyces cerevisiae (strain ATCC 204508 / S288c)]	0	825.956	26	113	1289	113	4910	559	5.01	2198.91	113	cell organization and biogenesis;RNA metabolism OR transcription;other metabolic processes;other biological processes	nucleus;other cell component	other molecular function	Pf07728, Pf17865, Pf17867	850796	MDN1	D6VYA6; Q12019; Q7LGX0; sce:YLR106C			0	0	113	7.78905e+08	6.7754e+08	7.53721e+08	6.37058e+08	6.58405e+08	7.21908e+08	6.8306e+08	8.46617e+08	8.88741e+08	7.36669e+08	7.77857e+08	6.9432e+08	8.20786e+08	7.36955e+08	8.41787e+08	9.00816e+08	6.55994e+08	5.72271e+08	6.18174e+08	6.39665e+08	High	High	High	High
High	P33892	eIF-2-alpha kinase activator GCN1 [OS=Saccharomyces cerevisiae (strain ATCC 204508 / S288c)]	0	964.631	47	111	1764	111	2672	296.5	5.27	4282.18	111	stress response;other biological processes	cytosol;translational apparatus;other cell component	enzyme regulator activity;translation activity;other molecular function	Pf12074	852680	GCN1	D6VTV8; P33892; sce:YGL195W			0	0	111	4.84415e+08	4.87184e+08	4.52329e+08	4.60427e+08	4.39272e+08	5.01035e+08	4.51413e+08	5.02722e+08	5.18878e+08	4.8674e+08	5.10641e+08	5.27865e+08	4.65039e+08	4.9505e+08	5.20784e+08	5.28095e+08	4.75149e+08	4.70046e+08	4.78612e+08	4.35578e+08	High	High	High	High
High	P17255	V-type proton ATPase catalytic subunit A [OS=Saccharomyces cerevisiae (strain ATCC 204508 / S288c)]	0	1553.63	79	105	3023	105	1071	118.6	6.16	7984.24	105	cell organization and biogenesis;protein metabolism;DNA metabolism;other metabolic processes;transport;other biological processes	other membranes;ER/Golgi;other cytoplasmic organelle	transporter activity;nucleic acid binding activity;other molecular function	Pf00006, Pf02874, Pf05203, Pf05204, Pf16886	851342	VMA1	D6VRG7; O74301; P17255; Q9Y7W5; sce:YDL185W		ROS and RNS production in phagocytes; Insulin receptor recycling; Transferrin endocytosis and recycling; Amino acids regulate mTORC1	4	0	105	2.24531e+09	2.37261e+09	2.26438e+09	2.2959e+09	2.41627e+09	2.35126e+09	2.33287e+09	2.31601e+09	2.15878e+09	2.25477e+09	2.4579e+09	2.37831e+09	2.34241e+09	2.47928e+09	2.47884e+09	2.45255e+09	2.24952e+09	2.36757e+09	2.26793e+09	2.30297e+09	High	High	High	High
High	Q05022	rRNA biogenesis protein RRP5 [OS=Saccharomyces cerevisiae (strain ATCC 204508 / S288c)]	0	958.813	51	103	1814	103	1729	193	6.19	4010.06	103	cell organization and biogenesis;RNA metabolism OR transcription;other metabolic processes	nucleus;other cell component	nucleic acid binding activity	Pf00575	855269	RRP5	D6W054; Q05022; sce:YMR229C		Major pathway of rRNA processing in the nucleolus and cytosol	1	0	103	5.69905e+08	4.91816e+08	5.05089e+08	4.54648e+08	5.31432e+08	5.97646e+08	5.37281e+08	5.95677e+08	5.86822e+08	5.30621e+08	5.30407e+08	5.66887e+08	5.28925e+08	5.65252e+08	5.54877e+08	5.7025e+08	4.75848e+08	5.10335e+08	5.22802e+08	4.83549e+08	High	High	High	High
High	P32324	Elongation factor 2 [OS=Saccharomyces cerevisiae (strain ATCC 204508 / S288c)]	0	2097.15	95	99	5336	99	842	93.2	6.32	14110.1	99	protein metabolism;other metabolic processes;other biological processes	other cell component	translation activity;nucleic acid binding activity;other molecular function	Pf00009, Pf00679, Pf03144, Pf03764, Pf14492	851993; 854301	EFT1; EFT2	D6VT19; P32324; Q6JEF7; sce:YDR385W; sce:YOR133W		Neutrophil degranulation; Protein methylation; Peptide chain elongation; Synthesis of diphthamide-EEF2	4	0	99	1.19844e+10	1.21816e+10	1.22468e+10	1.16992e+10	1.20572e+10	1.18204e+10	1.1911e+10	1.19197e+10	1.23873e+10	1.1974e+10	1.23832e+10	1.22069e+10	1.23049e+10	1.17822e+10	1.22825e+10	1.23569e+10	1.21418e+10	1.20625e+10	1.21528e+10	1.1615e+10	High	High	High	High
High	P09436	Isoleucine--tRNA ligase, cytoplasmic [OS=Saccharomyces cerevisiae (strain ATCC 204508 / S288c)]	0	1212.55	70	91	2453	91	1072	122.9	6.06	5921.04	91	protein metabolism;RNA metabolism OR transcription;other metabolic processes	cytosol	nucleic acid binding activity;other molecular function	Pf00133, Pf08264, Pf19302	852202	ILS1	D6VPS6; P09436; sce:YBL076C			0	0	91	1.27908e+09	1.21273e+09	1.31179e+09	1.21121e+09	1.27487e+09	1.31647e+09	1.26065e+09	1.31311e+09	1.33604e+09	1.30912e+09	1.28803e+09	1.39918e+09	1.26822e+09	1.21376e+09	1.36215e+09	1.26342e+09	1.38397e+09	1.27006e+09	1.30911e+09	1.18459e+09	High	High	High	High
High	P16861	ATP-dependent 6-phosphofructokinase subunit alpha [OS=Saccharomyces cerevisiae (strain ATCC 204508 / S288c)]	0	1525.48	79	89	2498	88	987	107.9	6.39	7784.49	89	other metabolic processes;transport;other biological processes	other membranes;cytosol;mitochondrion	kinase activity;other molecular function	Pf00365, Pf18468	853155	PFK1	D6VV20; P16861; sce:YGR240C		Glycolysis; Neutrophil degranulation	2	2	88	1.85392e+09	1.81322e+09	1.81557e+09	1.77679e+09	1.7254e+09	1.83513e+09	1.79743e+09	1.80002e+09	1.7669e+09	1.81209e+09	1.78053e+09	1.84984e+09	1.80487e+09	1.84734e+09	1.80519e+09	1.6854e+09	1.7997e+09	1.81763e+09	1.86085e+09	1.77444e+09	High	High	High	High
High	Q12680	Glutamate synthase [NADH] [OS=Saccharomyces cerevisiae (strain ATCC 204508 / S288c)]	0	900	45	89	1541	88	2145	238	6.58	3410.06	89	other metabolic processes		other molecular function	Pf00310, Pf01493, Pf01645, Pf04898, Pf07992, Pf14691	851383	GLT1	D6VRI0; Q12290; Q12680; sce:YDL171C			0	1	88	6.13795e+08	5.65909e+08	6.41012e+08	5.93664e+08	6.03024e+08	5.50117e+08	5.59815e+08	5.66974e+08	6.2644e+08	6.05843e+08	5.82128e+08	6.0672e+08	6.10872e+08	5.35645e+08	5.41107e+08	6.08666e+08	5.48944e+08	5.57614e+08	5.63361e+08	5.27131e+08	High	High	High	High
High	P08566	Pentafunctional AROM polypeptide [OS=Saccharomyces cerevisiae (strain ATCC 204508 / S288c)]	0	832.943	57	84	1426	84	1588	174.6	6.28	3297.56	84	other metabolic processes		kinase activity;other molecular function	Pf00275, Pf01202, Pf01487, Pf01488, Pf01761, Pf08501, Pf18317	851705	ARO1	D6VSB3; P08566; sce:YDR127W			0	0	84	5.04883e+08	5.1863e+08	4.80529e+08	5.1147e+08	4.68148e+08	4.7886e+08	4.92162e+08	5.26985e+08	4.86402e+08	5.05828e+08	4.45702e+08	4.85458e+08	4.81184e+08	4.99652e+08	5.10698e+08	4.82297e+08	5.43654e+08	5.05673e+08	5.20013e+08	4.92866e+08	High	High	High	High
High	P16521	Elongation factor 3A [OS=Saccharomyces cerevisiae (strain ATCC 204508 / S288c)]	0	2247.54	82	106	5518	83	1044	115.9	6.05	14600.8	106	cell organization and biogenesis;protein metabolism;other metabolic processes;other biological processes	cytosol;translational apparatus;other cell component	nucleic acid binding activity;other molecular function	Pf00005, Pf17947	850951	YEF3	D6VYP7; O93815; P16521; Q06558; sce:YLR249W			0	27	83	7.26933e+09	7.61555e+09	7.93979e+09	7.44198e+09	6.73403e+09	6.9019e+09	6.91657e+09	7.0851e+09	7.72634e+09	7.41088e+09	7.37798e+09	7.39505e+09	7.32933e+09	7.04796e+09	7.5168e+09	7.54818e+09	7.59507e+09	7.43271e+09	7.63397e+09	7.08803e+09	High	High	High	High
High	P22137	Clathrin heavy chain [OS=Saccharomyces cerevisiae (strain ATCC 204508 / S288c)]	0	882.398	53	82	1320	82	1653	187.1	5.24	3185.51	82	cell organization and biogenesis;transport	plasma membrane;other membranes;cytosol;cytoskeleton;ER/Golgi	other molecular function	Pf00637, Pf01394, Pf09268, Pf13838	852666	CHC1	D6VTU9; P22137; sce:YGL206C		VLDLR internalisation and degradation; LDL clearance; Recycling pathway of L1; RHOV GTPase cycle; Lysosome Vesicle Biogenesis; Clathrin-mediated endocytosis; RHOU GTPase cycle	7	0	82	4.59195e+08	4.8122e+08	4.27721e+08	4.10715e+08	4.10335e+08	4.26445e+08	4.1079e+08	4.57343e+08	4.39655e+08	4.95565e+08	4.46497e+08	4.38357e+08	4.56799e+08	4.28723e+08	4.64574e+08	4.52373e+08	4.62425e+08	4.89175e+08	4.9089e+08	5.05526e+08	High	High	High	High
High	P07806	Valine--tRNA ligase, mitochondrial [OS=Saccharomyces cerevisiae (strain ATCC 204508 / S288c)]	0	1099.54	65	79	1751	79	1104	125.7	6.96	5260.64	79	protein metabolism;RNA metabolism OR transcription;other metabolic processes	cytosol;mitochondrion;other cell component	other molecular function	Pf00133, Pf08264	852986	VAS1	D6VUM6; P07806; sce:YGR094W			0	0	79	9.53231e+08	9.7518e+08	9.89204e+08	9.0702e+08	8.85655e+08	1.01229e+09	9.34551e+08	8.96051e+08	9.40468e+08	9.67573e+08	9.6452e+08	1.04943e+09	9.47583e+08	9.23161e+08	9.70027e+08	9.18531e+08	9.40308e+08	9.79694e+08	9.98827e+08	8.97735e+08	High	High	High	High
High	P10964	DNA-directed RNA polymerase I subunit RPA190 [OS=Saccharomyces cerevisiae (strain ATCC 204508 / S288c)]	0	861.25	57	81	1462	79	1664	186.3	7.08	3396.21	81	RNA metabolism OR transcription;other metabolic processes;other biological processes	nucleus	nucleic acid binding activity;other molecular function	Pf00623, Pf04983, Pf04997, Pf04998, Pf05000	854519	RPA190	D6W336; P10964; Q99330; sce:YOR341W	Eukaryotic transcription initiation	RNA Polymerase I Promoter Escape; RNA Polymerase I Transcription Initiation	3	2	79	4.66962e+08	4.10231e+08	4.1484e+08	4.12472e+08	4.13811e+08	4.29435e+08	4.55813e+08	4.38727e+08	4.1961e+08	4.27217e+08	4.47289e+08	4.44349e+08	4.6319e+08	4.34418e+08	4.47353e+08	4.40494e+08	4.23792e+08	4.02457e+08	3.96382e+08	4.26144e+08	High	High	High	High
High	P00549	Pyruvate kinase 1 [OS=Saccharomyces cerevisiae (strain ATCC 204508 / S288c)]	0	1999.03	99	80	7124	78	500	54.5	7.68	22471.1	80	other metabolic processes	other cell component	kinase activity;other molecular function	Pf00224, Pf02887	851193	CDC19	D6VPH8; P00549; Q2VQG5; sce:YAL038W		Glycolysis; Neutrophil degranulation	2	2	78	2.92331e+10	2.93664e+10	3.05097e+10	3.03484e+10	2.89531e+10	2.80498e+10	2.84642e+10	2.82534e+10	2.88716e+10	2.9755e+10	2.785e+10	2.81637e+10	2.86386e+10	2.85949e+10	2.82996e+10	2.91169e+10	2.95269e+10	2.92917e+10	2.89639e+10	3.02816e+10	High	High	High	High
High	P38972	Phosphoribosylformylglycinamidine synthase [OS=Saccharomyces cerevisiae (strain ATCC 204508 / S288c)]	0	1136.19	63	79	1838	78	1358	148.8	5.27	5172.64	79	other metabolic processes		other molecular function	Pf02769, Pf13507, Pf18072, Pf18076	852952	ADE6	D6VUJ6; P38972; sce:YGR061C		Purine ribonucleoside monophosphate biosynthesis	1	1	78	1.98112e+09	2.02417e+09	2.06708e+09	1.99534e+09	2.23924e+09	2.11289e+09	1.91651e+09	2.00219e+09	1.97855e+09	1.85006e+09	1.97755e+09	1.92586e+09	1.95895e+09	1.99455e+09	2.10937e+09	2.0169e+09	2.08688e+09	1.88958e+09	2.00827e+09	1.95773e+09	High	High	High	High
High	P31539	Heat shock protein 104 [OS=Saccharomyces cerevisiae (strain ATCC 204508 / S288c)]	0	865.36	68	78	1828	78	908	102	5.45	4494.99	78	cell organization and biogenesis;other metabolic processes;stress response;transport;other biological processes	cytosol;nucleus;other cell component	other molecular function	Pf00004, Pf02861, Pf07724, Pf10431, Pf17871	850633	HSP104	D6VXX8; P31539; sce:YLL026W			0	0	78	1.18892e+09	9.19589e+08	1.29461e+09	1.20675e+09	1.36685e+09	1.27689e+09	1.25197e+09	1.23719e+09	1.34968e+09	1.28546e+09	1.07076e+09	1.06718e+09	1.29336e+09	1.29952e+09	1.26968e+09	1.29512e+09	9.51792e+08	1.27218e+09	1.34175e+09	1.28026e+09	High	High	High	High
High	P38249	Eukaryotic translation initiation factor 3 subunit A [OS=Saccharomyces cerevisiae (strain ATCC 204508 / S288c)]	0	862.566	63	77	1742	77	964	110.3	6.3	3861.36	77	cell organization and biogenesis;protein metabolism;other metabolic processes	translational apparatus;other cell component	nucleic acid binding activity		852371	RPG1	D6VQ78; P38249; sce:YBR079C		L13a-mediated translational silencing of Ceruloplasmin expression; Translation initiation complex formation; Ribosomal scanning and start codon recognition; Formation of the ternary complex, and subsequently, the 43S complex	4	0	77	6.91642e+08	6.82904e+08	6.37856e+08	6.6197e+08	6.85752e+08	6.94578e+08	7.10474e+08	7.09394e+08	6.52553e+08	7.07152e+08	7.3406e+08	6.59276e+08	6.90663e+08	7.08192e+08	6.99583e+08	6.31177e+08	6.60659e+08	7.21064e+08	6.62643e+08	6.39162e+08	High	High	High	High
High	P26637	Leucine--tRNA ligase, cytoplasmic [OS=Saccharomyces cerevisiae (strain ATCC 204508 / S288c)]	0	1049.36	70	77	1755	76	1090	124.1	5.85	5026.05	77	protein metabolism;RNA metabolism OR transcription;other metabolic processes;other biological processes	other cell component	other molecular function	Pf00133, Pf08264	855943	CDC60	D6W3K8; P26637; sce:YPL160W			0	1	76	1.24495e+09	1.24521e+09	1.16974e+09	1.16778e+09	1.25314e+09	1.27926e+09	1.2392e+09	1.20867e+09	1.16016e+09	1.25436e+09	1.2882e+09	1.21e+09	1.19728e+09	1.22943e+09	1.23117e+09	1.24855e+09	1.14444e+09	1.18753e+09	1.28451e+09	1.21204e+09	High	High	High	High
High	Q03690	Clustered mitochondria protein 1 [OS=Saccharomyces cerevisiae (strain ATCC 204508 / S288c)]	0	863.611	55	75	1479	75	1277	145.1	6.39	3444.94	75	cell organization and biogenesis		nucleic acid binding activity	Pf12807, Pf13236, Pf15044	855025	CLU1	D6VZI6; Q03690; sce:YMR012W			0	0	75	5.26082e+08	4.91568e+08	5.08837e+08	5.01939e+08	5.0406e+08	5.27046e+08	4.86243e+08	5.38803e+08	5.12261e+08	5.22023e+08	5.11655e+08	5.38005e+08	5.21352e+08	5.26904e+08	5.41788e+08	5.08477e+08	5.33745e+08	5.12156e+08	5.14726e+08	5.9107e+08	High	High	High	High
High	P00560	Phosphoglycerate kinase [OS=Saccharomyces cerevisiae (strain ATCC 204508 / S288c)]	0	1557.37	99	73	5305	73	416	44.7	7.61	17312.3	73	other metabolic processes	cytosol;mitochondrion;other cell component	kinase activity;other molecular function	Pf00162	850370	PGK1	D6VR21; P00560; sce:YCR012W		Glycolysis; Gluconeogenesis	2	0	73	2.01319e+10	2.20507e+10	2.12133e+10	2.19838e+10	2.20593e+10	2.20842e+10	2.18381e+10	2.19434e+10	2.0398e+10	2.08805e+10	2.00411e+10	2.00889e+10	2.08202e+10	2.23361e+10	2.04698e+10	2.07689e+10	2.14639e+10	2.13094e+10	2.08416e+10	2.3712e+10	High	High	High	High
High	P32589	Heat shock protein homolog SSE1 [OS=Saccharomyces cerevisiae (strain ATCC 204508 / S288c)]	0	1400.46	92	82	2237	73	693	77.3	5.22	7342.46	82	protein metabolism;other metabolic processes;other biological processes	cytosol;nucleus;other cell component	other molecular function	Pf00012	855998	SSE1	D6W3R1; P32589; sce:YPL106C			0	8	73	2.70162e+09	2.71673e+09	2.58609e+09	2.70746e+09	2.69255e+09	2.66772e+09	2.77605e+09	2.47946e+09	2.51616e+09	2.58457e+09	2.65045e+09	2.70761e+09	2.62629e+09	2.63446e+09	2.72422e+09	2.48411e+09	2.55469e+09	2.63273e+09	2.54085e+09	2.64878e+09	High	High	High	High
High	P14126	60S ribosomal protein L3 [OS=Saccharomyces cerevisiae (strain ATCC 204508 / S288c)]	0	1419.67	88	70	4447	70	387	43.7	10.29	9890.85	70	cell organization and biogenesis;protein metabolism;RNA metabolism OR transcription;other metabolic processes	cytosol;translational apparatus;other cell component	nucleic acid binding activity;other molecular function	Pf00297	854229	RPL3	D6W2C6; P14126; Q08459; sce:YOR063W		L13a-mediated translational silencing of Ceruloplasmin expression; SRP-dependent cotranslational protein targeting to membrane; Formation of a pool of free 40S subunits; GTP hydrolysis and joining of the 60S ribosomal subunit; Nonsense Mediated Decay (NMD) independent of the Exon Junction Complex (EJC); Nonsense Mediated Decay (NMD) enhanced by the Exon Junction Complex (EJC)	6	0	70	7.17652e+09	7.2255e+09	6.95778e+09	6.86333e+09	7.90333e+09	7.66987e+09	7.22148e+09	7.43647e+09	7.01938e+09	6.75407e+09	7.66905e+09	7.57877e+09	7.60618e+09	7.433e+09	7.62258e+09	7.76547e+09	6.53404e+09	6.76865e+09	6.6967e+09	7.02762e+09	High	High	High	High
High	P05694	5-methyltetrahydropteroyltriglutamate--homocysteine methyltransferase [OS=Saccharomyces cerevisiae (strain ATCC 204508 / S288c)]	0	1208.68	80	71	1996	70	767	85.8	6.47	6176.13	71	other metabolic processes		other molecular function	Pf01717, Pf08267	856825	MET6	D3DLZ8; P05694; P38010; Q02488; Q27JJ8; sce:YER091C			0	1	70	1.52424e+09	1.58753e+09	1.57335e+09	1.5878e+09	1.59329e+09	1.50336e+09	1.51072e+09	1.45706e+09	1.35873e+09	1.48554e+09	1.43936e+09	1.5066e+09	1.38259e+09	1.44671e+09	1.44762e+09	1.40177e+09	1.59889e+09	1.53051e+09	1.5762e+09	1.52071e+09	High	High	High	High
High	P19882	Heat shock protein 60, mitochondrial [OS=Saccharomyces cerevisiae (strain ATCC 204508 / S288c)]	0	1092.18	81	70	1912	70	572	60.7	5.31	5379.04	70	cell organization and biogenesis;protein metabolism;other metabolic processes;stress response;transport;other biological processes	other membranes;cytosol;mitochondrion	nucleic acid binding activity;other molecular function	Pf00118	850963	HSP60	D6VYQ6; P19882; sce:YLR259C		Mitochondrial protein import	1	0	70	1.52722e+09	1.61859e+09	1.55406e+09	1.60608e+09	1.60507e+09	1.60223e+09	1.6318e+09	1.55575e+09	1.48354e+09	1.44203e+09	1.52189e+09	1.50838e+09	1.58381e+09	1.60937e+09	1.52581e+09	1.53578e+09	1.49923e+09	1.60429e+09	1.56403e+09	1.55806e+09	High	High	High	High
High	P04801	Threonine--tRNA ligase, cytoplasmic [OS=Saccharomyces cerevisiae (strain ATCC 204508 / S288c)]	0	1047.99	70	70	1894	70	734	84.5	7.03	5056.41	70	protein metabolism;RNA metabolism OR transcription;other metabolic processes	other cell component	other molecular function	Pf00587, Pf02824, Pf03129, Pf07973	854732	THS1	D6VVK6; P04801; sce:YIL078W			0	0	70	1.62013e+09	1.66946e+09	1.68441e+09	1.58189e+09	1.56043e+09	1.72592e+09	1.61751e+09	1.66134e+09	1.74843e+09	1.63373e+09	1.53702e+09	1.672e+09	1.70319e+09	1.72887e+09	1.66221e+09	1.65805e+09	1.59272e+09	1.63391e+09	1.61515e+09	1.5902e+09	High	High	High	High
High	P13188	Glutamine--tRNA ligase [OS=Saccharomyces cerevisiae (strain ATCC 204508 / S288c)]	0	835.954	74	70	1451	70	809	93.1	8.41	3536.89	70	protein metabolism;RNA metabolism OR transcription;other metabolic processes	cytosol;mitochondrion	other molecular function	Pf00749, Pf03950, Pf04557, Pf04558	854339	GLN4	D6W2M6; P13188; Q12005; sce:YOR168W			0	0	70	6.2436e+08	5.81279e+08	5.70056e+08	5.24801e+08	5.75296e+08	6.1486e+08	6.11421e+08	6.13808e+08	5.85033e+08	6.1573e+08	6.10182e+08	5.98941e+08	6.12646e+08	6.27932e+08	5.90303e+08	6.16251e+08	5.77034e+08	5.82451e+08	5.84204e+08	5.58426e+08	High	High	High	High
High	P40825	Alanine--tRNA ligase, mitochondrial [OS=Saccharomyces cerevisiae (strain ATCC 204508 / S288c)]	0	823.395	61	69	1609	69	983	110	5.71	4414.9	69	protein metabolism;RNA metabolism OR transcription;other metabolic processes	mitochondrion;other cell component	nucleic acid binding activity;other molecular function	Pf01411, Pf02272, Pf07973	854513	ALA1	D6W330; P40825; sce:YOR335C			0	0	69	9.14079e+08	8.80953e+08	8.57988e+08	8.78345e+08	8.08359e+08	8.94932e+08	8.44153e+08	8.85705e+08	8.00488e+08	8.62151e+08	8.53375e+08	8.30001e+08	8.50817e+08	8.96613e+08	8.48113e+08	8.78582e+08	8.3395e+08	8.70325e+08	8.74688e+08	8.23822e+08	High	High	High	High
High	Q08972	[NU+] prion formation protein 1 [OS=Saccharomyces cerevisiae (strain ATCC 204508 / S288c)]	0	879.147	60	68	1416	68	1196	134.2	5.86	3777.24	68	cell organization and biogenesis;protein metabolism;other metabolic processes;transport;other biological processes	nucleus;other cell component	translation activity;nucleic acid binding activity;other molecular function	Pf00005, Pf00385	855875	NEW1	D6W3E4; Q05402; Q08972; Q7LHP2; sce:YPL226W		ABC-family proteins mediated transport	1	0	68	4.27563e+08	4.51375e+08	4.37138e+08	4.15246e+08	3.96344e+08	4.21727e+08	4.40984e+08	4.43045e+08	4.22063e+08	4.37102e+08	4.17127e+08	4.26373e+08	4.40263e+08	4.26084e+08	4.33123e+08	4.3216e+08	4.57553e+08	4.58257e+08	4.72248e+08	4.12412e+08	High	High	High	High
High	P0CS90	Import motor subunit, mitochondrial [OS=Saccharomyces cerevisiae (strain ATCC 204508 / S288c)]	0	1121.9	75	68	2106	67	654	70.6	5.59	6281.86	68	cell organization and biogenesis;DNA metabolism;other metabolic processes;stress response;transport;other biological processes	other membranes;mitochondrion;other cell component	transporter activity;enzyme regulator activity;other molecular function	Pf00012	853503	SSC1	D6VWL6; P0CS90; P12398; sce:YJR045C			0	1	67	1.63224e+09	1.74265e+09	1.65622e+09	1.62734e+09	1.65733e+09	1.66602e+09	1.66975e+09	1.68452e+09	1.62752e+09	1.5712e+09	1.62433e+09	1.62097e+09	1.67635e+09	1.69625e+09	1.633e+09	1.61976e+09	1.67646e+09	1.72533e+09	1.70665e+09	1.79142e+09	High	High	High	High
High	P32582	Cystathionine beta-synthase [OS=Saccharomyces cerevisiae (strain ATCC 204508 / S288c)]	0	1068.22	95	67	1726	67	507	56	6.7	5220.85	67	other metabolic processes;other biological processes	other cell component	other molecular function	Pf00291, Pf00571	853059	CYS4	D6VUT5; P32582; Q05177; Q27JK1; Q27JK4; sce:YGR155W		Cysteine formation from homocysteine	1	0	67	1.51855e+09	1.59027e+09	1.47368e+09	1.47596e+09	1.35631e+09	1.46289e+09	1.39637e+09	1.41818e+09	1.39153e+09	1.43754e+09	1.36055e+09	1.3192e+09	1.3687e+09	1.43264e+09	1.39505e+09	1.41826e+09	1.43161e+09	1.47425e+09	1.52186e+09	1.38976e+09	High	High	High	High
High	P08518	DNA-directed RNA polymerase II subunit RPB2 [OS=Saccharomyces cerevisiae (strain ATCC 204508 / S288c)]	0	740.546	53	67	1223	67	1224	138.7	6.52	2549.25	67	RNA metabolism OR transcription;other metabolic processes	nucleus	nucleic acid binding activity;other molecular function	Pf00562, Pf04560, Pf04561, Pf04563, Pf04565, Pf04566, Pf04567	854322	RPB2	D6W2K8; P08518; Q12738; Q7Z9Y0; sce:YOR151C	Eukaryotic transcription initiation	Formation of the Early Elongation Complex; RNA Polymerase II Pre-transcription Events; Formation of TC-NER Pre-Incision Complex; Dual incision in TC-NER; Gap-filling DNA repair synthesis and ligation in TC-NER; TP53 Regulates Transcription of DNA Repair Genes; RNA polymerase II transcribes snRNA genes; mRNA Capping; RNA Polymerase II Promoter Escape; RNA Polymerase II Transcription Pre-Initiation…	15	0	67	3.08047e+08	2.97204e+08	2.84357e+08	2.85349e+08	2.81986e+08	2.94691e+08	2.88414e+08	3.03429e+08	2.95713e+08	2.84964e+08	2.93439e+08	3.05316e+08	3.09826e+08	2.71422e+08	3.14521e+08	2.95585e+08	3.04129e+08	2.98988e+08	3.02703e+08	2.86503e+08	High	High	High	High
High	P46655	Glutamate--tRNA ligase, cytoplasmic [OS=Saccharomyces cerevisiae (strain ATCC 204508 / S288c)]	0	706.378	77	67	1769	67	708	80.8	7.53	3590.79	67	protein metabolism;RNA metabolism OR transcription;other metabolic processes	cytosol;mitochondrion;other cell component	other molecular function	Pf00749, Pf03950	852606	GUS1	D6VV90; P46655; sce:YGL245W			0	0	67	1.28147e+09	1.28598e+09	1.24245e+09	1.27042e+09	1.30652e+09	1.32983e+09	1.30441e+09	1.34816e+09	1.29153e+09	1.25348e+09	1.32326e+09	1.36014e+09	1.33697e+09	1.26758e+09	1.34064e+09	1.32104e+09	1.24102e+09	1.3323e+09	1.30778e+09	1.22537e+09	High	High	High	High
High	P38088	Glycine--tRNA ligase 1, mitochondrial [OS=Saccharomyces cerevisiae (strain ATCC 204508 / S288c)]	0	1143.41	75	67	1916	66	690	78.1	6.52	6000.63	67	protein metabolism;RNA metabolism OR transcription;other metabolic processes	mitochondrion;other cell component	other molecular function	Pf03129	852418	GRS1	D6VQB9; P38088; sce:YBR121C			0	1	66	1.24434e+09	1.34435e+09	1.31342e+09	1.28716e+09	1.29402e+09	1.2365e+09	1.2354e+09	1.09776e+09	1.30237e+09	1.29218e+09	1.33896e+09	1.28151e+09	1.33091e+09	1.26188e+09	1.26895e+09	1.31295e+09	1.32413e+09	1181302507	1.34475e+09	1.35029e+09	High	High	High	High
High	P22147	5'-3' exoribonuclease 1 [OS=Saccharomyces cerevisiae (strain ATCC 204508 / S288c)]	0	665.672	42	67	1083	66	1528	175.4	7.47	2121.8	67	cell organization and biogenesis;protein metabolism;RNA metabolism OR transcription;other metabolic processes;other biological processes	plasma membrane;other membranes;cytosol;cytoskeleton;nucleus;other cell component	nucleic acid binding activity;other molecular function	Pf03159, Pf17846, Pf18129, Pf18194, Pf18332, Pf18334	852702	XRN1	D6VTX9; P22147; sce:YGL173C		Butyrate Response Factor 1 (BRF1) binds and destabilizes mRNA; Tristetraprolin (TTP, ZFP36) binds and destabilizes mRNA	2	1	66	5.59032e+08	5.66014e+08	5.48485e+08	5.60188e+08	6.1095e+08	5.79382e+08	6.01678e+08	6.05564e+08	5.4367e+08	5.42939e+08	5.57698e+08	5.81166e+08	5.99681e+08	6.0276e+08	5.72752e+08	6.20254e+08	5.55888e+08	5.50017e+08	5.67384e+08	5.52412e+08	High	High	High	High
High	P02994	Elongation factor 1-alpha [OS=Saccharomyces cerevisiae (strain ATCC 204508 / S288c)]	0	1672.38	88	65	12368	65	458	50	9.04	38319.2	65	cell organization and biogenesis;protein metabolism;other metabolic processes;stress response;transport;other biological processes	other membranes;cytoskeleton;mitochondrion;translational apparatus;other cytoplasmic organelle;other cell component	cytoskeletal activity;translation activity;nucleic acid binding activity;other molecular function	Pf00009, Pf03143, Pf03144	852415; 856195	TEF1; TEF2	D6VQB6; P02994; Q7Z7U8; Q7Z8Q8; Q7Z8Q9; sce:YBR118W; sce:YPR080W		Neutrophil degranulation; HSF1 activation; Eukaryotic Translation Elongation; Protein methylation	4	0	65	3.01353e+10	2.95963e+10	3.03322e+10	2.9598e+10	2.84063e+10	2.82001e+10	2.91204e+10	2.82337e+10	3.21215e+10	3.14039e+10	3.01763e+10	3.07741e+10	2.92982e+10	2.91816e+10	3.01245e+10	2.97818e+10	3.00214e+10	3.02449e+10	3.06935e+10	2.89006e+10	High	High	High	High
High	P05030	Plasma membrane ATPase 1 [OS=Saccharomyces cerevisiae (strain ATCC 204508 / S288c)]	0	1530.09	55	65	2821	65	918	99.6	5.11	9317.55	65	cell organization and biogenesis;transport;other biological processes	plasma membrane;other membranes;other cell component	transporter activity;other molecular function	Pf00122, Pf00690, Pf00702	852876	PMA1	D6VUC9; P05030; sce:YGL008C			0	0	65	4.73969e+09	4.5561e+09	4.4329e+09	4.44425e+09	4.29205e+09	4.45242e+09	4.553e+09	4.37207e+09	4.90598e+09	4.77871e+09	4.38927e+09	4.67146e+09	4.51619e+09	4.23669e+09	4.42105e+09	4.45205e+09	4.70979e+09	4.71673e+09	4.69823e+09	4.66185e+09	High	High	High	High
High	P07245	C-1-tetrahydrofolate synthase, cytoplasmic [OS=Saccharomyces cerevisiae (strain ATCC 204508 / S288c)]	0	972.433	76	69	1502	64	946	102.1	6.84	4582.74	69	other metabolic processes	cytosol	other molecular function	Pf00763, Pf01268, Pf02882	853118	ADE3	D6VUY6; P07245; sce:YGR204W		Metabolism of folate and pterines	1	5	64	7.08427e+08	8.01714e+08	7.12672e+08	7.12317e+08	6.62493e+08	6.74337e+08	7.0642e+08	6.5138e+08	6.64295e+08	6.93055e+08	6.76029e+08	7.274e+08	7.56336e+08	6.71077e+08	6.30352e+08	6.55672e+08	7.16422e+08	7.56339e+08	7.5782e+08	7.07675e+08	High	High	High	High
High	P25694	Cell division control protein 48 [OS=Saccharomyces cerevisiae (strain ATCC 204508 / S288c)]	0	952.644	64	64	1821	64	835	91.9	4.94	4061.22	64	cell cycle OR cell proliferation;cell organization and biogenesis;protein metabolism;DNA metabolism;RNA metabolism OR transcription;other metabolic processes;stress response;transport;other biological processes	other membranes;cytosol;mitochondrion;ER/Golgi;nucleus;other cell component	enzyme regulator activity;other molecular function	Pf00004, Pf02359, Pf02933, Pf09336, Pf17862	851431	CDC48	D6VRM4; P25694; sce:YDL126C		Neddylation; Neutrophil degranulation; HSF1 activation; Ovarian tumor domain proteases; KEAP1-NFE2L2 pathway	5	0	64	8.00145e+08	8.62414e+08	8.78742e+08	8.662e+08	7.17894e+08	7.4213e+08	7.50123e+08	7.91904e+08	7.0566e+08	7.63667e+08	7.3446e+08	7.65137e+08	7.56018e+08	7.74139e+08	7.37362e+08	7.91913e+08	8.45485e+08	7.78202e+08	7.87152e+08	8.45964e+08	High	High	High	High
High	P53622	Coatomer subunit alpha [OS=Saccharomyces cerevisiae (strain ATCC 204508 / S288c)]	0	653.708	59	63	1177	63	1201	135.5	5.99	2789.82	63	transport;other biological processes	other membranes;ER/Golgi	other molecular function	Pf00400, Pf04053, Pf06957	851410	COP1	D6VRK3; P53622; Q07595; sce:YDL145C		COPI-mediated anterograde transport; COPI-dependent Golgi-to-ER retrograde traffic	2	0	63	3.43844e+08	3.18529e+08	2.94153e+08	3.07271e+08	3.31758e+08	3.3997e+08	3.12716e+08	3.49766e+08	3.4019e+08	3.33444e+08	3.43449e+08	3.29445e+08	3.3042e+08	3.37837e+08	3.36366e+08	3.30603e+08	3.329e+08	3.41383e+08	3.44722e+08	3.30111e+08	High	High	High	High
High	P19414	Aconitate hydratase, mitochondrial [OS=Saccharomyces cerevisiae (strain ATCC 204508 / S288c)]	0	989.004	70	63	1670	62	778	85.3	8.07	4621.21	63	cell organization and biogenesis;other metabolic processes	cytosol;mitochondrion	nucleic acid binding activity;other molecular function	Pf00330, Pf00694	851013	ACO1	D6VYU7; P19414; sce:YLR304C		Citric acid cycle (TCA cycle)	1	1	62	1.25075e+09	1.33962e+09	1.19322e+09	1.33639e+09	1.41676e+09	1.34564e+09	1.4617e+09	1.28497e+09	1.23354e+09	1.22923e+09	1.33352e+09	1.21065e+09	1.45681e+09	1.33956e+09	1.30996e+09	1.24253e+09	1.40721e+09	1.50779e+09	1.4187e+09	1.54494e+09	High	High	High	High
High	P54115	Magnesium-activated aldehyde dehydrogenase, cytosolic [OS=Saccharomyces cerevisiae (strain ATCC 204508 / S288c)]	0	1180.52	88	61	1935	61	500	54.4	5.44	6298.44	61	other metabolic processes;stress response	cytosol;mitochondrion	other molecular function	Pf00171	856044	ALD6	D6W3V3; P54115; Q02782; sce:YPL061W		RA biosynthesis pathway; Ethanol oxidation; Metabolism of serotonin; Smooth Muscle Contraction; Fructose catabolism	5	0	61	2.73515e+09	2.86827e+09	2.64108e+09	2.67613e+09	2.7459e+09	2.64229e+09	2.72019e+09	2.61643e+09	2.59573e+09	2.60936e+09	2.60602e+09	2.62473e+09	2.66312e+09	2.63531e+09	2.68336e+09	2.66159e+09	2.69761e+09	2.88454e+09	2.82013e+09	2.66937e+09	High	High	High	High
High	P22515	Ubiquitin-activating enzyme E1 1 [OS=Saccharomyces cerevisiae (strain ATCC 204508 / S288c)]	0	727.222	60	61	1186	61	1024	114.2	5.11	2959.31	61	protein metabolism;other metabolic processes;stress response	nucleus;other cell component	other molecular function	Pf00899, Pf09358, Pf10585, Pf16190, Pf16191	853670	UBA1	D6VWZ3; P22515; sce:YKL210W	Proteasome degradation	Neddylation	2	0	61	4.09007e+08	4.72809e+08	4.43124e+08	4.50641e+08	4.42557e+08	4.43162e+08	4.68445e+08	4.23742e+08	3.73747e+08	4.25451e+08	4.35073e+08	4.16177e+08	5.00317e+08	4.5926e+08	4.38348e+08	4.15832e+08	4.16287e+08	4.32655e+08	4.192e+08	4.46424e+08	High	High	High	High
High	P22138	DNA-directed RNA polymerase I subunit RPA135 [OS=Saccharomyces cerevisiae (strain ATCC 204508 / S288c)]	0	654.082	63	61	1016	61	1203	135.7	7.65	2684.47	61	RNA metabolism OR transcription;other metabolic processes;other biological processes	nucleus	nucleic acid binding activity;other molecular function	Pf00562, Pf04560, Pf04561, Pf04563, Pf04565, Pf06883	856119	RPA135	D6W421; P22138; sce:YPR010C	Eukaryotic transcription initiation	RNA Polymerase I Promoter Escape; RNA Polymerase I Transcription Initiation	3	0	61	2.64665e+08	2.63488e+08	2.67706e+08	2.69128e+08	2.75553e+08	2.87612e+08	2.63694e+08	2.65191e+08	2.87529e+08	3.00975e+08	2.83001e+08	2.92714e+08	2.73487e+08	2.80283e+08	2.85798e+08	2.93907e+08	2.86598e+08	2.82694e+08	2.68083e+08	2.72726e+08	High	High	High	High
High	Q07878	Vacuolar protein sorting-associated protein 13 [OS=Saccharomyces cerevisiae (strain ATCC 204508 / S288c)]	0	346.569	22	61	588	61	3144	357.6	5.6	683.35	61	cell cycle OR cell proliferation;cell organization and biogenesis;other metabolic processes;transport;other biological processes	other membranes;mitochondrion;ER/Golgi;nucleus;other cytoplasmic organelle;other cell component	transporter activity;other molecular function	Pf06650, Pf12624, Pf16908, Pf16909, Pf16910	850619	VPS13	D6VXW6; O00040; Q07878; sce:YLL040C			0	0	61	3.24794e+08	2.80822e+08	2.8134e+08	2.72905e+08	2.66359e+08	3.08167e+08	3.10066e+08	2.83922e+08	2.6259e+08	2.60925e+08	2.81252e+08	2.78953e+08	2.89666e+08	2.95607e+08	3.04118e+08	2.91818e+08	2.7402e+08	3.27073e+08	2.9592e+08	2.46634e+08	High	High	High	High
High	P16862	ATP-dependent 6-phosphofructokinase subunit beta [OS=Saccharomyces cerevisiae (strain ATCC 204508 / S288c)]	0	944.845	68	61	1891	60	959	104.6	6.67	5650.39	61	cell organization and biogenesis;other metabolic processes;transport;other biological processes	other membranes;cytosol;mitochondrion	nucleic acid binding activity;kinase activity;other molecular function	Pf00365	855245	PFK2	D6W030; P16862; sce:YMR205C		Neutrophil degranulation; Glycolysis	2	0	60	1.38678e+09	1.47155e+09	1.30628e+09	1.4256e+09	1.51981e+09	1.493e+09	1.52238e+09	1.38991e+09	1.35864e+09	1.37397e+09	1.47785e+09	1.3874e+09	1.41266e+09	1.52808e+09	1.42926e+09	1.39337e+09	1.34278e+09	1.44124e+09	1.40945e+09	1.45859e+09	High	High	High	High
High	P07264	3-isopropylmalate dehydratase [OS=Saccharomyces cerevisiae (strain ATCC 204508 / S288c)]	0	841.315	74	59	1386	59	779	85.7	5.9	4011.06	59	other metabolic processes	cytosol	other molecular function	Pf00330, Pf00694	852875	LEU1	D6VUC8; P07264; sce:YGL009C			0	0	59	5.7831e+08	5.99533e+08	5.73631e+08	5.71315e+08	5.43511e+08	4.94272e+08	5.26838e+08	4.64032e+08	4.84225e+08	4.86143e+08	4.72769e+08	5.03981e+08	4.77788e+08	5.01699e+08	5.13004e+08	5.39189e+08	4.76217e+08	5.29281e+08	4.60518e+08	4.65331e+08	High	High	High	High
High	Q05506	Arginine--tRNA ligase, cytoplasmic [OS=Saccharomyces cerevisiae (strain ATCC 204508 / S288c)]	0	717.122	77	60	1309	59	607	69.5	6.79	3487.97	60	protein metabolism;RNA metabolism OR transcription;other metabolic processes	cytosol	other molecular function	Pf00750, Pf03485, Pf05746	851942		D6VSX2; Q05506; sce:YDR341C			0	1	59	7.68317e+08	7.49414e+08	7.69424e+08	7.26728e+08	7.22742e+08	7.59074e+08	7.27618e+08	7.67784e+08	8.10613e+08	7.80527e+08	7.78357e+08	7.99844e+08	7.56436e+08	7.51111e+08	7.77682e+08	7.85134e+08	7.52915e+08	7.81108e+08	7.75071e+08	7.13736e+08	High	High	High	High
High	P38934	Nuclear segregation protein BFR1 [OS=Saccharomyces cerevisiae (strain ATCC 204508 / S288c)]	0	674.997	73	59	1371	59	470	54.6	9.19	3353.13	59	cell cycle OR cell proliferation;cell organization and biogenesis;protein metabolism;other metabolic processes;other biological processes	other membranes;ER/Golgi;other cell component	nucleic acid binding activity		854373	BFR1	D6W2Q7; P38934; sce:YOR198C			0	0	59	4.77259e+08	4.52337e+08	4.49387e+08	4.36504e+08	4.99898e+08	5.17877e+08	5.35384e+08	4.70484e+08	4.54144e+08	4.42435e+08	4.49701e+08	4.3779e+08	4.95116e+08	4.94183e+08	4.72214e+08	4.29949e+08	4.28799e+08	4.98524e+08	4.72182e+08	4.46252e+08	High	High	High	High
High	P23254	Transketolase 1 [OS=Saccharomyces cerevisiae (strain ATCC 204508 / S288c)]	0	1040.14	63	58	1884	58	680	73.8	7.01	5821.49	58	other metabolic processes	cytosol;other cell component	other molecular function	Pf00456, Pf02779, Pf02780	856188	TKL1	D6W478; P23254; sce:YPR074C	Pentose phosphate pathway 2		1	0	58	1.82337e+09	1.93945e+09	2.01844e+09	1.92971e+09	1.78944e+09	1.72053e+09	1.83361e+09	1.70747e+09	1.78201e+09	1.76653e+09	1.90566e+09	1.83616e+09	1.79735e+09	1.71462e+09	1.82961e+09	1.76148e+09	1.86589e+09	1.89662e+09	1.87691e+09	1.78244e+09	High	High	High	High
High	P04147	Polyadenylate-binding protein, cytoplasmic and nuclear [OS=Saccharomyces cerevisiae (strain ATCC 204508 / S288c)]	0	1008.26	91	58	2095	58	577	64.3	5.97	6077.39	58	RNA metabolism OR transcription;other metabolic processes;transport;other biological processes	cytosol;translational apparatus;nucleus;other cell component	enzyme regulator activity;nucleic acid binding activity;other molecular function	Pf00076, Pf00658	856912	PAB1	D3DM73; P04147; sce:YER165W		L13a-mediated translational silencing of Ceruloplasmin expression; Nonsense Mediated Decay (NMD) independent of the Exon Junction Complex (EJC); Nonsense Mediated Decay (NMD) enhanced by the Exon Junction Complex (EJC); Translation initiation complex formation	4	0	58	1.3362e+09	1.37466e+09	1.38045e+09	1.43176e+09	1.30649e+09	1.36728e+09	1.31458e+09	1.43623e+09	1.37276e+09	1.3883e+09	1.32329e+09	1.4181e+09	1.39009e+09	1.41866e+09	1.39873e+09	1.3927e+09	1.28243e+09	1.4446e+09	1.37826e+09	1.38008e+09	High	High	High	High
High	P38708	Putative proline--tRNA ligase YHR020W [OS=Saccharomyces cerevisiae (strain ATCC 204508 / S288c)]	0	869.694	78	58	1437	58	688	77.3	6.4	3975.94	58	protein metabolism;RNA metabolism OR transcription;other metabolic processes	other cell component	other molecular function	Pf00587, Pf03129, Pf09180	856413		D3DKW5; P38708; sce:YHR020W			0	0	58	7.70084e+08	7.96447e+08	7.58677e+08	8.13245e+08	7.38424e+08	7.62487e+08	8.49512e+08	7.66941e+08	7.99157e+08	8.11508e+08	8.201e+08	8.03764e+08	7.45782e+08	7.62696e+08	8.01192e+08	8.13296e+08	7.56903e+08	7.55752e+08	7.96695e+08	7.45827e+08	High	High	High	High
High	P40069	Importin subunit beta-4 [OS=Saccharomyces cerevisiae (strain ATCC 204508 / S288c)]	0	753.37	56	59	1320	58	1113	122.5	4.63	3743.28	59	transport;other biological processes	nucleus;other cell component	other molecular function	Pf03810	856846	KAP123	D3DM16; P40069; sce:YER110C			0	1	58	5.71558e+08	7.12182e+08	6.84443e+08	6.92082e+08	6.06709e+08	6.05958e+08	6.14333e+08	6.50477e+08	6.1303e+08	6.52789e+08	7.01352e+08	6.12799e+08	6.38211e+08	6.36009e+08	6.60834e+08	6.49231e+08	6.47303e+08	6.49443e+08	6.60776e+08	6.46432e+08	High	High	High	High
High	P12709	Glucose-6-phosphate isomerase [OS=Saccharomyces cerevisiae (strain ATCC 204508 / S288c)]	0	1176.07	78	57	2031	57	554	61.3	6.46	7068.14	57	other metabolic processes	cytosol;mitochondrion	other molecular function	Pf00342	852495	PGI1	D6VQJ0; P12709; sce:YBR196C		Glycolysis; Gluconeogenesis; Neutrophil degranulation; TP53 Regulates Metabolic Genes	4	0	57	4.44172e+09	4.69304e+09	4.85151e+09	4.6966e+09	5.00702e+09	4.53595e+09	4.66666e+09	4.6846e+09	4.58605e+09	4.81441e+09	4.54545e+09	4.64398e+09	4.49769e+09	4.51772e+09	4.67634e+09	4.6402e+09	4.99675e+09	4.76319e+09	4.56058e+09	4.92257e+09	High	High	High	High
High	P04802	Aspartate--tRNA ligase, cytoplasmic [OS=Saccharomyces cerevisiae (strain ATCC 204508 / S288c)]	0	763.869	77	57	1459	57	557	63.5	6.58	4151.32	57	protein metabolism;RNA metabolism OR transcription;other metabolic processes	cytosol;nucleus;other cell component	nucleic acid binding activity;other molecular function	Pf00152, Pf01336	850643	DPS1	D6VXY6; P04802; sce:YLL018C			0	0	57	1.03685e+09	1.0602e+09	9.91885e+08	1.03705e+09	1.00143e+09	1.00197e+09	1.03999e+09	1.026e+09	1.06322e+09	1.05239e+09	1.07551e+09	1.05433e+09	1.06289e+09	9.68815e+08	1.0307e+09	1.05971e+09	1.04633e+09	1.08662e+09	1.04409e+09	9.71002e+08	High	High	High	High
High	P03965	Carbamoyl-phosphate synthase arginine-specific large chain [OS=Saccharomyces cerevisiae (strain ATCC 204508 / S288c)]	0	547.935	53	59	1026	57	1118	123.8	5.31	1910.81	59	other metabolic processes	cytosol;other cell component	other molecular function	Pf02142, Pf02786, Pf02787	853573	CPA2	D6VWS8; P03965; sce:YJR109C			0	0	57	2.14629e+08	2.5788e+08	2.24972e+08	2.37834e+08	2.18495e+08	2.13966e+08	2.19337e+08	2.20429e+08	2.28856e+08	2.11966e+08	2.00572e+08	1.9826e+08	2.05667e+08	2.00695e+08	1.82565e+08	1.77562e+08	2.1361e+08	2.26709e+08	1.9601e+08	2.29236e+08	High	High	High	High
High	P15705	Heat shock protein STI1 [OS=Saccharomyces cerevisiae (strain ATCC 204508 / S288c)]	0	677.775	70	56	1120	56	589	66.2	5.59	2885.57	56	cell organization and biogenesis;transport;other biological processes	other cell component	nucleic acid binding activity;other molecular function	Pf00515, Pf17830	854192	STI1	D6W293; P15705; sce:YOR027W		RND1 GTPase cycle; HSP90 chaperone cycle for steroid hormone receptors (SHR) in the presence of ligand	2	0	56	5.12495e+08	5.12576e+08	4.42278e+08	5.21429e+08	4.97453e+08	5.04936e+08	5.25222e+08	4.65626e+08	4.25433e+08	4.48532e+08	4.89659e+08	4.90408e+08	4.85842e+08	5.30932e+08	4.88989e+08	4.77961e+08	4.54279e+08	5.00134e+08	4.82314e+08	5.04536e+08	High	High	High	High
High	P39986	Endoplasmic reticulum transmembrane helix translocase [OS=Saccharomyces cerevisiae (strain ATCC 204508 / S288c)]	0	613.166	48	56	1055	56	1215	135.2	6.6	2663.07	56	cell organization and biogenesis;transport;other biological processes	other membranes;ER/Golgi	transporter activity;other molecular function	Pf00122, Pf00702	856681	SPF1	D3DLL8; P39986; sce:YEL031W		Ion transport by P-type ATPases	1	0	56	3.3375e+08	3.17956e+08	3.17291e+08	3.15631e+08	3.1992e+08	3.28756e+08	3.34781e+08	3.31275e+08	3.38379e+08	3.32842e+08	3.41205e+08	3.5829e+08	3.62706e+08	3.37941e+08	3.36745e+08	3.38966e+08	3.51272e+08	3.46906e+08	3.41847e+08	3.36879e+08	High	High	High	High
High	Q02725	Vacuolar transporter chaperone 3 [OS=Saccharomyces cerevisiae (strain ATCC 204508 / S288c)]	0	600.934	63	58	1047	56	835	96.5	7.42	2206.02	58	cell organization and biogenesis;other metabolic processes;transport;signal transduction	other membranes;ER/Golgi;other cytoplasmic organelle;other cell component	other molecular function	Pf02656, Pf09359	856088	VTC3	D6W3Z3; Q02725; sce:YPL019C			0	3	56	3.73472e+08	3.98737e+08	3.65913e+08	3.95386e+08	3.99744e+08	3.9327e+08	4.01325e+08	4.07117e+08	3.69733e+08	3.58491e+08	3.77732e+08	3.8748e+08	3.94962e+08	4.15864e+08	4.07942e+08	3.77039e+08	3.6786e+08	4.0017e+08	3.89597e+08	3.79155e+08	High	High	High	High
High	P00931	Tryptophan synthase [OS=Saccharomyces cerevisiae (strain ATCC 204508 / S288c)]	0	849.504	76	54	1308	54	707	76.6	6.51	4090.44	54	other metabolic processes		other molecular function	Pf00290, Pf00291	852858	TRP5	D6VUB2; P00931; sce:YGL026C			0	0	54	6.02661e+08	6.2484e+08	6.12641e+08	5.99257e+08	5.91841e+08	5.84336e+08	5.86367e+08	6.47772e+08	6.05993e+08	6.13268e+08	5.97647e+08	6.12669e+08	6.06516e+08	5.82696e+08	6.29047e+08	6.23804e+08	6.22453e+08	6.39757e+08	6.31769e+08	5.69877e+08	High	High	High	High
High	P06103	Eukaryotic translation initiation factor 3 subunit B [OS=Saccharomyces cerevisiae (strain ATCC 204508 / S288c)]	0	592.789	63	54	1112	54	763	88.1	6.01	2678.43	54	cell organization and biogenesis;protein metabolism;other metabolic processes	translational apparatus;other cell component	nucleic acid binding activity;other molecular function	Pf00076, Pf08662	854543	PRT1	D6W356; P06103; sce:YOR361C		L13a-mediated translational silencing of Ceruloplasmin expression; Translation initiation complex formation; Formation of the ternary complex, and subsequently, the 43S complex; Ribosomal scanning and start codon recognition	4	0	54	4.39916e+08	4.31574e+08	4.36007e+08	4.31321e+08	4.12404e+08	4.22571e+08	4.2993e+08	4.48632e+08	4.77788e+08	4.35206e+08	4.74912e+08	4.59767e+08	4.59315e+08	4.15733e+08	4.60553e+08	4.58212e+08	4.52525e+08	4.37617e+08	4.58958e+08	4.1538e+08	High	High	High	High
High	P37291	Serine hydroxymethyltransferase, cytosolic [OS=Saccharomyces cerevisiae (strain ATCC 204508 / S288c)]	0	933.845	85	53	1804	52	469	52.2	7.43	5115.93	53	other metabolic processes	other cell component	other molecular function	Pf00464	850747	SHM2	D6VY60; P37291; sce:YLR058C		Metabolism of folate and pterines; Carnitine synthesis	2	2	52	1.73091e+09	1.61167e+09	1.60595e+09	1.58197e+09	1.61587e+09	1.62054e+09	1.75492e+09	1.61448e+09	1.76279e+09	1.75618e+09	1.96268e+09	1.8142e+09	1.84676e+09	1.72325e+09	1.85574e+09	1.69818e+09	1.55303e+09	1.64875e+09	1.70881e+09	1.46947e+09	High	High	High	High
High	P21576	Vacuolar protein sorting-associated protein 1 [OS=Saccharomyces cerevisiae (strain ATCC 204508 / S288c)]	0	563.439	70	53	1047	52	704	78.7	7.91	2520.06	53	cell cycle OR cell proliferation;cell organization and biogenesis;transport;other biological processes	other membranes;cytoskeleton;other cytoplasmic organelle;other cell component	cytoskeletal activity;other molecular function	Pf00350, Pf01031, Pf02212	853870	VPS1	D6VXT7; P21576; sce:YKR001C			0	1	52	3.94945e+08	3.74596e+08	3.90898e+08	3.82996e+08	3.36553e+08	3.62095e+08	3.77795e+08	3.60592e+08	3.58723e+08	3.78307e+08	3.9748e+08	4.00016e+08	3.84024e+08	3.93459e+08	3.78443e+08	3.77354e+08	3.87857e+08	3.87506e+08	3.78588e+08	3.67456e+08	High	High	High	High
High	P06168	Ketol-acid reductoisomerase, mitochondrial [OS=Saccharomyces cerevisiae (strain ATCC 204508 / S288c)]	0	972.615	87	51	1801	51	395	44.3	9.04	6162.45	51	cell organization and biogenesis;other metabolic processes	mitochondrion	nucleic acid binding activity;other molecular function	Pf01450, Pf07991	851069	ILV5	D6VYZ3; P06168; sce:YLR355C			0	0	51	2.6221e+09	2.76123e+09	2.7282e+09	2.74178e+09	2.531e+09	2.51583e+09	2.43922e+09	2.53977e+09	2.69228e+09	2.67594e+09	2.55937e+09	2.71738e+09	2.5317e+09	2.47046e+09	2.7065e+09	2.68543e+09	2.76401e+09	2.46379e+09	2.56881e+09	2.56656e+09	High	High	High	High
High	P16140	V-type proton ATPase subunit B [OS=Saccharomyces cerevisiae (strain ATCC 204508 / S288c)]	0	948.947	92	51	1626	51	517	57.7	5.07	4774.21	51	cell organization and biogenesis;other metabolic processes;transport;other biological processes	other membranes;ER/Golgi;other cytoplasmic organelle;other cell component	transporter activity;other molecular function	Pf00006, Pf02874	852424	VMA2	D6VQC4; P16140; P32123; sce:YBR127C		ROS and RNS production in phagocytes; Insulin receptor recycling; Transferrin endocytosis and recycling; Amino acids regulate mTORC1	4	0	51	1.22868e+09	1.4561e+09	1.36277e+09	1.31631e+09	1.22167e+09	1.23122e+09	1.36386e+09	1.23471e+09	1.25393e+09	1.50581e+09	1.23361e+09	1.41091e+09	1.29541e+09	1.28783e+09	1.16898e+09	1.29093e+09	1.20539e+09	1.4722e+09	1.46129e+09	1.49975e+09	High	High	High	High
High	P06634	ATP-dependent RNA helicase DED1 [OS=Saccharomyces cerevisiae (strain ATCC 204508 / S288c)]	0	723.771	83	52	1291	51	604	65.5	7.83	3824.34	52	cell organization and biogenesis;protein metabolism;RNA metabolism OR transcription;other metabolic processes;other biological processes	nucleus;other cell component	nucleic acid binding activity;other molecular function	Pf00270, Pf00271	854379	DED1	D6W2R0; P06634; sce:YOR204W		Neutrophil degranulation	1	3	51	1.01233e+09	9.88556e+08	9.37081e+08	9.37797e+08	9.74968e+08	9.6293e+08	9.9291e+08	9.50918e+08	9.27004e+08	9.4448e+08	9.94107e+08	9.85406e+08	1.05192e+09	1.01655e+09	9.99529e+08	1.02162e+09	9.54944e+08	9.94586e+08	1.01737e+09	8.87596e+08	High	High	High	High
High	P15019	Transaldolase [OS=Saccharomyces cerevisiae (strain ATCC 204508 / S288c)]	0	698.023	84	52	1331	51	335	37	6.43	3423.31	52	other metabolic processes	nucleus;other cell component	other molecular function	Pf00923	851068	TAL1	D6VYZ2; P15019; sce:YLR354C	Pentose phosphate pathway 2	Pentose phosphate pathway; Insulin effects increased synthesis of Xylulose-5-Phosphate	3	0	51	8.40735e+08	8.78787e+08	7.96872e+08	8.39477e+08	9.08781e+08	9.52488e+08	8.95026e+08	8.54526e+08	8.60577e+08	8.3725e+08	8.7002e+08	8.33607e+08	8.3811e+08	9.358e+08	8.83691e+08	7.7359e+08	8.11641e+08	8.79551e+08	8.51136e+08	8.81935e+08	High	High	High	High
High	P00958	Methionine--tRNA ligase, cytoplasmic [OS=Saccharomyces cerevisiae (strain ATCC 204508 / S288c)]	0	631.073	63	51	1020	51	751	85.6	6.61	2788.24	51	protein metabolism;RNA metabolism OR transcription;other metabolic processes	cytosol;other cell component	other molecular function	Pf09334, Pf09635, Pf19303	853181	MES1	D6VV43; P00958; sce:YGR264C			0	0	51	4.68103e+08	4.53402e+08	4.81257e+08	4.88498e+08	4.48302e+08	4.46586e+08	4.68947e+08	4.44188e+08	4.42541e+08	4.75087e+08	4.81133e+08	4.54781e+08	4.80015e+08	4.55448e+08	4.77417e+08	4.43477e+08	4.16174e+08	4.80475e+08	4.59819e+08	4.09368e+08	High	High	High	High
High	P32454	Aminopeptidase 2, mitochondrial [OS=Saccharomyces cerevisiae (strain ATCC 204508 / S288c)]	0	544.215	61	56	954	51	952	107.7	8.03	2247.15	56	protein metabolism;other metabolic processes	non-structural extracellular;other cell component	other molecular function	Pf01433, Pf11838, Pf17900	853699	APE2	D6VX41; P32454; P36055; sce:YKL157W		Antigen processing: Ubiquitination & Proteasome degradation; Neutrophil degranulation; Antigen Presentation: Folding, assembly and peptide loading of class I MHC	3	5	51	3.77111e+08	3.45563e+08	3.06993e+08	3.35392e+08	3.35283e+08	3.11056e+08	3.43437e+08	3.12217e+08	2.92172e+08	2.9694e+08	3.02393e+08	3.29254e+08	3.30806e+08	3.12511e+08	3.21946e+08	3.22607e+08	3.39594e+08	3.84187e+08	3.57642e+08	3.59139e+08	High	High	High	High
High	P04050	DNA-directed RNA polymerase II subunit RPB1 [OS=Saccharomyces cerevisiae (strain ATCC 204508 / S288c)]	0	498.696	37	52	845	51	1733	191.5	5.63	1963.07	52	DNA metabolism;RNA metabolism OR transcription;other metabolic processes;stress response	nucleus	nucleic acid binding activity;other molecular function	Pf00623, Pf04983, Pf04990, Pf04992, Pf04997, Pf04998, Pf05000, Pf05001	851415	RPO21	D6VRK8; P04050; Q12364; Q92315; sce:YDL140C	Eukaryotic transcription initiation	Formation of the Early Elongation Complex; RNA Polymerase II Pre-transcription Events; Formation of TC-NER Pre-Incision Complex; Dual incision in TC-NER; Gap-filling DNA repair synthesis and ligation in TC-NER; TP53 Regulates Transcription of DNA Repair Genes; RNA polymerase II transcribes snRNA genes; mRNA Capping; RNA Polymerase II Promoter Escape; RNA Polymerase II Transcription Pre-Initiation…	15	0	51	3.9091e+08	4.03261e+08	3.72392e+08	4.00891e+08	4.62873e+08	4.66783e+08	4.56435e+08	4.267e+08	3.61082e+08	3.52159e+08	4.04536e+08	4.12898e+08	4.41871e+08	4.78482e+08	4.16479e+08	4.21258e+08	3.62131e+08	4.05084e+08	3.86522e+08	3.96477e+08	High	High	High	High
High	P32558	FACT complex subunit SPT16 [OS=Saccharomyces cerevisiae (strain ATCC 204508 / S288c)]	0	446.403	48	52	826	51	1035	118.6	5.1	1632.16	52	cell organization and biogenesis;DNA metabolism;RNA metabolism OR transcription;other metabolic processes;stress response;other biological processes	nucleus;other cell component		Pf00557, Pf08512, Pf08644, Pf14826	852665	SPT16	D6VTU8; P32558; sce:YGL207W		RNA Polymerase II Pre-transcription Events; TP53 Regulates Transcription of DNA Repair Genes; Regulation of TP53 Activity through Phosphorylation	3	0	51	2.08388e+08	1.93781e+08	1.59782e+08	1.81884e+08	1.93441e+08	2.02055e+08	2.05513e+08	2.03606e+08	1.77948e+08	2.06739e+08	1.90181e+08	1.94568e+08	1.75525e+08	1.88623e+08	1.96012e+08	1.84491e+08	1.89585e+08	2.11398e+08	2.00504e+08	1.8e+08	High	High	High	High
High	P0CX35	40S ribosomal protein S4-A [OS=Saccharomyces cerevisiae (strain ATCC 204508 / S288c)]	0	890.233	86	50	2330	50	261	29.4	10.08	6008.98	50	protein metabolism;other metabolic processes	cytosol;translational apparatus	nucleic acid binding activity;other molecular function	Pf00467, Pf00900, Pf01479, Pf08071, Pf16121	853610; 856610	RPS4A	D3DLF2; P05753; P0CX35; sce:YHR203C; sce:YJR145C		L13a-mediated translational silencing of Ceruloplasmin expression; SRP-dependent cotranslational protein targeting to membrane; Formation of a pool of free 40S subunits; GTP hydrolysis and joining of the 60S ribosomal subunit; Nonsense Mediated Decay (NMD) independent of the Exon Junction Complex (EJC); Nonsense Mediated Decay (NMD) enhanced by the Exon Junction Complex (EJC); Major pathway of rR…	10	0	50	4.88415e+09	4.39245e+09	4.59398e+09	4.47662e+09	5.32387e+09	4.93328e+09	4.99973e+09	4.87897e+09	5.07899e+09	4.39917e+09	4.87362e+09	5.2071e+09	5.0738e+09	4.93976e+09	4.84366e+09	4.98393e+09	4.81531e+09	4.61735e+09	4.73196e+09	4.59526e+09	High	High	High	High
High	P00815	Histidine biosynthesis trifunctional protein [OS=Saccharomyces cerevisiae (strain ATCC 204508 / S288c)]	0	765.534	59	50	1239	50	799	87.7	5.29	3619.02	50	other metabolic processes	cytosol	other molecular function	Pf00815, Pf01502, Pf01503	850327	HIS4	D6VQY5; P00815; sce:YCL030C			0	0	50	8.68847e+08	8.54594e+08	8.90279e+08	8.96726e+08	8.55002e+08	8.75618e+08	8.68586e+08	8.9442e+08	8.21236e+08	8.45364e+08	8.27172e+08	8.48901e+08	9.10018e+08	8.9177e+08	8.46344e+08	8.66201e+08	8.41082e+08	8.65602e+08	8.59408e+08	8.54043e+08	High	High	High	High
High	P16120	Threonine synthase [OS=Saccharomyces cerevisiae (strain ATCC 204508 / S288c)]	0	669.011	79	50	1055	50	514	57.4	5.64	3337.93	50	other metabolic processes		other molecular function	Pf00291, Pf14821	850420	THR4	D6VR61; E9P943; P16120; sce:YCR053W			0	0	50	6.44408e+08	6.55227e+08	6.58814e+08	6.38334e+08	6.25045e+08	6.66857e+08	6.99e+08	6.20075e+08	6.43395e+08	5.79792e+08	7.00119e+08	6.3469e+08	6.68095e+08	7.00339e+08	6.41962e+08	6.12655e+08	5.56713e+08	6.32205e+08	6.62399e+08	6.54479e+08	High	High	High	High
High	P39730	Eukaryotic translation initiation factor 5B [OS=Saccharomyces cerevisiae (strain ATCC 204508 / S288c)]	0	595.411	45	50	986	50	1002	112.2	5.76	2425.02	50	cell organization and biogenesis;protein metabolism;RNA metabolism OR transcription;other metabolic processes;other biological processes	cytosol;translational apparatus	translation activity;nucleic acid binding activity;other molecular function	Pf00009, Pf03144, Pf11987	851196	FUN12	D6VPI2; P39730; sce:YAL035W		GTP hydrolysis and joining of the 60S ribosomal subunit	1	0	50	3.25835e+08	3.51781e+08	3.17125e+08	3.12811e+08	3.06894e+08	3.36014e+08	3.25986e+08	3.06893e+08	3.31575e+08	3.31824e+08	3.24818e+08	3.29318e+08	3.37572e+08	3.61747e+08	3.26606e+08	3.26237e+08	3.31124e+08	3.52141e+08	3.2374e+08	3.10589e+08	High	High	High	High
High	P38205	Multisite-specific tRNA:(cytosine-C(5))-methyltransferase [OS=Saccharomyces cerevisiae (strain ATCC 204508 / S288c)]	0	501.778	71	50	789	50	684	77.8	7.36	1746.06	50	RNA metabolism OR transcription;other metabolic processes;stress response;other biological processes	nucleus;other cell component	nucleic acid binding activity;other molecular function	Pf01189	852257	NCL1	D6VPX6; P38205; sce:YBL024W			0	0	50	2.39863e+08	2.49826e+08	2.55444e+08	2.63148e+08	2.74214e+08	2.48343e+08	2.89151e+08	2.52878e+08	2.19891e+08	2.62145e+08	2.65264e+08	2.85851e+08	2.83836e+08	2.93677e+08	2.71709e+08	2.59533e+08	2.30839e+08	2.40061e+08	2.54009e+08	2.50744e+08	High	High	High	High
High	P06169	Pyruvate decarboxylase isozyme 1 [OS=Saccharomyces cerevisiae (strain ATCC 204508 / S288c)]	0	1731.47	87	61	5520	49	563	61.5	6.19	13876.7	61	other metabolic processes;other biological processes	cytosol;nucleus;other cell component	other molecular function	Pf00205, Pf02775, Pf02776	850733	PDC1	D6VY46; O00042; P06169; Q07991; Q12682; Q12686; Q12687; sce:YLR044C			0	12	49	2.10514e+10	2.30677e+10	2.41873e+10	2.31489e+10	2.10444e+10	2.05931e+10	2.03766e+10	2.10686e+10	2.21085e+10	2.20828e+10	2.21629e+10	2.18575e+10	2.24236e+10	2.11783e+10	2.15908e+10	2.20671e+10	2.36865e+10	2.18388e+10	2.27677e+10	2.24755e+10	High	High	High	High
High	P04807	Hexokinase-2 [OS=Saccharomyces cerevisiae (strain ATCC 204508 / S288c)]	0	981.919	97	54	2530	49	486	53.9	5.3	5566.59	54	other metabolic processes;transport;other biological processes	other membranes;cytosol;mitochondrion;nucleus	kinase activity;other molecular function	Pf00349, Pf03727	852639	HXK2	D6VV82; P04807; Q05838; sce:YGL253W		Neutrophil degranulation; Regulation of Glucokinase by Glucokinase Regulatory Protein	3	6	49	2.09845e+09	2.34256e+09	2.32811e+09	2.41554e+09	2.30064e+09	2.3332e+09	2.22291e+09	2.213e+09	1.93904e+09	2.1786e+09	2.03307e+09	2.01934e+09	2.22892e+09	2.28929e+09	2.16412e+09	2.10835e+09	2.29808e+09	2.1139e+09	2.26204e+09	2.27278e+09	High	High	High	High
High	P00950	Phosphoglycerate mutase 1 [OS=Saccharomyces cerevisiae (strain ATCC 204508 / S288c)]	0	883.385	100	49	3324	49	247	27.6	8.84	8869.33	49	other metabolic processes	other membranes;cytosol;mitochondrion	other molecular function	Pf00300	853705	GPM1	D6VX45; P00950; Q02117; sce:YKL152C		Glycolysis; Gluconeogenesis; Neutrophil degranulation	3	0	49	7.53441e+09	8.16939e+09	8.47242e+09	8.54168e+09	8.14874e+09	8.02596e+09	8.03715e+09	7.99662e+09	7.69812e+09	7.98384e+09	7.78523e+09	7.63417e+09	7.84618e+09	8.25844e+09	7.68441e+09	7.85329e+09	8.06703e+09	7.90996e+09	7.97629e+09	8.72449e+09	High	High	High	High
High	P33302	Pleiotropic ABC efflux transporter of multiple drugs [OS=Saccharomyces cerevisiae (strain ATCC 204508 / S288c)]	0	794.582	42	61	1326	49	1511	170.3	7.81	3429.56	61	transport;other biological processes	plasma membrane;other membranes	transporter activity;other molecular function	Pf00005, Pf01061, Pf06422, Pf14510, Pf19055	854324	PDR5	D6W2L0; P33302; sce:YOR153W			0	12	49	3.59239e+08	4.08652e+08	3.47667e+08	4.04257e+08	4.19393e+08	3.97141e+08	4.1369e+08	3.94868e+08	3.52486e+08	3.80678e+08	3.51077e+08	3.67933e+08	3.73613e+08	4.09758e+08	4.1636e+08	3.91477e+08	4.27907e+08	4.41943e+08	3.92121e+08	5.17161e+08	High	High	High	High
High	P53852	Cysteine--tRNA ligase [OS=Saccharomyces cerevisiae (strain ATCC 204508 / S288c)]	0	512.961	65	49	925	49	767	87.5	6.86	2079.88	49	protein metabolism;RNA metabolism OR transcription;other metabolic processes	cytosol;mitochondrion	other molecular function	Pf01406	855474		D6W0U6; P53852; sce:YNL247W			0	0	49	2.49204e+08	2.5327e+08	2.52487e+08	2.49317e+08	2.53757e+08	2.67428e+08	2.33342e+08	2.55355e+08	2.72836e+08	2.75495e+08	2.69768e+08	2.79032e+08	2.57648e+08	2.50251e+08	2.76712e+08	2.63408e+08	2.45148e+08	257992461	2.58952e+08	2.5673e+08	High	High	High	High
High	Q06685	Inositol hexakisphosphate and diphosphoinositol-pentakisphosphate kinase [OS=Saccharomyces cerevisiae (strain ATCC 204508 / S288c)]	0	387.154	47	49	637	49	1146	129.7	8.65	1000.12	49	other metabolic processes;other biological processes	cytosol;cytoskeleton	kinase activity;other molecular function	Pf00328, Pf08443, Pf18086	851126	VIP1	D6VZ44; Q06685; sce:YLR410W		Synthesis of pyrophosphates in the cytosol	1	0	49	7.96661e+07	7.99433e+07	7.6903e+07	8.56917e+07	8.38546e+07	8.40605e+07	8.11114e+07	7.92901e+07	7.93633e+07	9.29398e+07	8.56454e+07	8.48359e+07	7.94773e+07	8.99774e+07	8.76667e+07	8.11677e+07	8.54625e+07	9.46363e+07	8.6747e+07	7.39128e+07	High	High	High	High
High	P35194	U3 small nucleolar RNA-associated protein 20 [OS=Saccharomyces cerevisiae (strain ATCC 204508 / S288c)]	0	298.57	23	50	588	49	2493	287.4	7.03	793.85	50	RNA metabolism OR transcription;other metabolic processes	nucleus;other cell component		Pf07539, Pf20416	852282	UTP20	D6VPZ8; P35194; sce:YBL004W		Major pathway of rRNA processing in the nucleolus and cytosol	1	1	49	1.43362e+08	1.23857e+08	9.69998e+07	1.13709e+08	1.87893e+08	1.73376e+08	2.02971e+08	1.57902e+08	1.44254e+08	1.13908e+08	1.92616e+08	1.87838e+08	1.65998e+08	1.8716e+08	1.79216e+08	1.57674e+08	1.24749e+08	1.49755e+08	1.31097e+08	1.23753e+08	High	High	High	High
High	P07251	ATP synthase subunit alpha, mitochondrial [OS=Saccharomyces cerevisiae (strain ATCC 204508 / S288c)]	0	624.476	70	48	1058	48	545	58.6	9.04	2871.19	48	other metabolic processes;transport	other membranes;cytosol;mitochondrion	transporter activity;other molecular function	Pf00006, Pf00306, Pf02874	852177	ATP1	D6VPQ6; P07251; Q92449; sce:YBL099W			0	0	48	8.94515e+08	8.27238e+08	9.30514e+08	8.31419e+08	7.84721e+08	8.01679e+08	8.88477e+08	8.58614e+08	9.58163e+08	9.56426e+08	9.50267e+08	8.81759e+08	9.73885e+08	8.40766e+08	8.5626e+08	9.29838e+08	8.66074e+08	9.38434e+08	9.49434e+08	7.89683e+08	High	High	High	High
High	Q02892	Nucleolar GTP-binding protein 1 [OS=Saccharomyces cerevisiae (strain ATCC 204508 / S288c)]	0	438.239	66	48	783	48	647	74.4	8.79	1609.62	48	cell organization and biogenesis;RNA metabolism OR transcription;other metabolic processes;transport;other biological processes	nucleus;other cell component	nucleic acid binding activity;other molecular function	Pf06858, Pf08155, Pf17835	856012	NOG1	D6W3S4; Q02892; sce:YPL093W			0	0	48	2.81966e+08	2.58699e+08	2.52205e+08	2.51885e+08	2.69565e+08	2.88032e+08	3.07226e+08	2.75467e+08	2.83923e+08	2.71203e+08	3.26996e+08	3.02988e+08	3.05218e+08	2.89449e+08	3.17254e+08	2.76892e+08	2.5976e+08	2.8254e+08	2.70002e+08	2.4184e+08	High	High	High	High
High	P15180	Lysine--tRNA ligase, cytoplasmic [OS=Saccharomyces cerevisiae (strain ATCC 204508 / S288c)]	0	805.201	59	47	1593	47	591	67.9	6.13	4581.5	47	protein metabolism;RNA metabolism OR transcription;other metabolic processes	cytosol;other cell component	nucleic acid binding activity;other molecular function	Pf00152, Pf01336	851607	KRS1	D6VS25; P15180; sce:YDR037W			0	0	47	1.29146e+09	1.3595e+09	1.31329e+09	1.30161e+09	1.22551e+09	1.32804e+09	1.23662e+09	1.37661e+09	1.29246e+09	1.35144e+09	1.27433e+09	1.39693e+09	1.23994e+09	1.28786e+09	1.25519e+09	1.29362e+09	1.34682e+09	1.23878e+09	1.23873e+09	1.28478e+09	High	High	High	High
High	P38788	Ribosome-associated complex subunit SSZ1 [OS=Saccharomyces cerevisiae (strain ATCC 204508 / S288c)]	0	751.247	87	47	1167	47	538	58.2	5.05	3727.63	47	protein metabolism;RNA metabolism OR transcription;other metabolic processes;other biological processes	nucleus;other cell component	other molecular function	Pf00012	856461	SSZ1	D3DL13; P38788; Q6B1F3; Q6TQT7; Q6TQT8; sce:YHR064C			0	0	47	1.10971e+09	1.2563e+09	1.21674e+09	1.20657e+09	1.09197e+09	1.08761e+09	1.14121e+09	1.11978e+09	1.11078e+09	1.14159e+09	1.09626e+09	1.06672e+09	1.07654e+09	1.11697e+09	1.14881e+09	1.19095e+09	1.10971e+09	1.15042e+09	1.22809e+09	1.12018e+09	High	High	High	High
High	P12945	N-terminal acetyltransferase A complex subunit NAT1 [OS=Saccharomyces cerevisiae (strain ATCC 204508 / S288c)]	0	514.571	54	47	848	47	854	98.8	8.78	1858.23	47	protein metabolism;other metabolic processes	other cell component	translation activity	Pf12569	851521	NAT1	D6VRV5; P12945; sce:YDL040C			0	0	47	1.86009e+08	1.77996e+08	1.58947e+08	1.71804e+08	1.81311e+08	1.71809e+08	1.7273e+08	1.74196e+08	1.59288e+08	1.85444e+08	1.66639e+08	1.69535e+08	1.77978e+08	1.6306e+08	1.69838e+08	1.7051e+08	1.75631e+08	1.82792e+08	1.75325e+08	1.6569e+08	High	High	High	High
High	P38968	Protein transport protein SEC31 [OS=Saccharomyces cerevisiae (strain ATCC 204508 / S288c)]	0	498.278	40	47	805	47	1273	138.6	5.72	1713.45	47	cell organization and biogenesis;transport;other biological processes	other membranes;ER/Golgi	other molecular function	Pf00400, Pf07304, Pf11549, Pf12931	851332	SEC31	D6VRF8; P38968; sce:YDL195W		COPII-mediated vesicle transport	1	0	47	2.36687e+08	2.36253e+08	2.05467e+08	2.21467e+08	2.78557e+08	2.55824e+08	2.82857e+08	2.36663e+08	1.97467e+08	2.16289e+08	2.74653e+08	2.72093e+08	2.52835e+08	2.90338e+08	2.49592e+08	2.37426e+08	2.19149e+08	2.45633e+08	2.30902e+08	2.35718e+08	High	High	High	High
High	Q03640	Tricalbin-3 [OS=Saccharomyces cerevisiae (strain ATCC 204508 / S288c)]	0	488.894	41	47	661	47	1545	171	7.14	1737.04	47	cell organization and biogenesis;transport;other biological processes	plasma membrane;other membranes;ER/Golgi;other cell component	other molecular function	Pf00168	854903	TCB3	D6VZA1; Q03640; sce:YML072C			0	0	47	1.88419e+08	1.86944e+08	1.78276e+08	1.78931e+08	1.71507e+08	1.66112e+08	1.63021e+08	1.73116e+08	1.69859e+08	1.79818e+08	1.62124e+08	1.75633e+08	1.739e+08	1.60146e+08	1.79097e+08	1.77928e+08	1.89093e+08	1.96135e+08	1.58314e+08	1.95498e+08	High	High	High	High
High	P39522	Dihydroxy-acid dehydratase, mitochondrial [OS=Saccharomyces cerevisiae (strain ATCC 204508 / S288c)]	0	861.984	81	46	1313	46	585	62.8	7.83	4116.23	46	other metabolic processes		other molecular function	Pf00920	853473	ILV3	D6VWJ2; P39522; sce:YJR016C			0	0	46	7.15044e+08	7.24658e+08	7.08659e+08	6.80309e+08	5.9968e+08	5.73533e+08	5.93941e+08	6.04419e+08	6.20911e+08	6.34022e+08	6.32849e+08	6.35499e+08	6.06828e+08	5.71184e+08	5.96165e+08	6.27934e+08	6.62078e+08	6.39664e+08	6.22252e+08	5.51156e+08	High	High	High	High
High	P05750	40S ribosomal protein S3 [OS=Saccharomyces cerevisiae (strain ATCC 204508 / S288c)]	0	695.336	96	46	2132	46	240	26.5	9.41	5406.33	46	protein metabolism;other metabolic processes;transport	cytosol;translational apparatus;nucleus;other cell component	nucleic acid binding activity;other molecular function	Pf00189, Pf07650	855543	RPS3	D6W107; P05750; sce:YNL178W		L13a-mediated translational silencing of Ceruloplasmin expression; SRP-dependent cotranslational protein targeting to membrane; Formation of a pool of free 40S subunits; GTP hydrolysis and joining of the 60S ribosomal subunit; Nonsense Mediated Decay (NMD) independent of the Exon Junction Complex (EJC); Nonsense Mediated Decay (NMD) enhanced by the Exon Junction Complex (EJC); Major pathway of rR…	10	0	46	5.07504e+09	4.80001e+09	4.76675e+09	4.57638e+09	4.82383e+09	4.77351e+09	5.04617e+09	4.79903e+09	4.95664e+09	4.87665e+09	4.80421e+09	4.97627e+09	4.95276e+09	4.85992e+09	4.96312e+09	4.87205e+09	4.91594e+09	4.95821e+09	5.13419e+09	4.83262e+09	High	High	High	High
High	P38707	Asparagine--tRNA ligase, cytoplasmic [OS=Saccharomyces cerevisiae (strain ATCC 204508 / S288c)]	0	694.166	65	46	1089	46	554	62.2	5.85	3320.11	46	protein metabolism;RNA metabolism OR transcription;other metabolic processes	cytosol;other cell component	nucleic acid binding activity;other molecular function	Pf00152, Pf01336	856412	DED81	D3DKW4; P38707; sce:YHR019C			0	0	46	6.94252e+08	6.80587e+08	6.71076e+08	6.63357e+08	6.49664e+08	6.75642e+08	6.68692e+08	7.00454e+08	7.03166e+08	6.86259e+08	6.80901e+08	6.77074e+08	6.70399e+08	6.65291e+08	7.10819e+08	7.18483e+08	6.38419e+08	6.83903e+08	6.47573e+08	6.56388e+08	High	High	High	High
High	P16474	Endoplasmic reticulum chaperone BiP [OS=Saccharomyces cerevisiae (strain ATCC 204508 / S288c)]	0	690.373	53	49	1173	46	682	74.4	4.93	3226.57	49	cell organization and biogenesis;protein metabolism;other metabolic processes;stress response;transport;signal transduction;other biological processes	other membranes;ER/Golgi;nucleus;other cell component	other molecular function	Pf00012	853418	KAR2	D6VWE9; P16474; sce:YJL034W			0	0	46	5.65489e+08	5.94869e+08	5.37956e+08	5.95574e+08	5.6791e+08	5.72551e+08	5.76254e+08	5.8285e+08	5.62974e+08	5.46464e+08	5.35916e+08	5.3208e+08	5.7472e+08	5.8004e+08	5.25013e+08	5.11268e+08	5.74717e+08	5.93406e+08	5.83333e+08	5.84134e+08	High	High	High	High
High	P41805	60S ribosomal protein L10 [OS=Saccharomyces cerevisiae (strain ATCC 204508 / S288c)]	0	686.431	89	46	1686	46	221	25.3	10.02	4148.47	46	cell organization and biogenesis;protein metabolism;other metabolic processes	cytosol;translational apparatus;other cell component	other molecular function	Pf00252	850764	RPL10	D6VY76; P41805; sce:YLR075W		L13a-mediated translational silencing of Ceruloplasmin expression; SRP-dependent cotranslational protein targeting to membrane; Formation of a pool of free 40S subunits; GTP hydrolysis and joining of the 60S ribosomal subunit; Nonsense Mediated Decay (NMD) independent of the Exon Junction Complex (EJC); Nonsense Mediated Decay (NMD) enhanced by the Exon Junction Complex (EJC)	6	0	46	3.5446e+09	3.51537e+09	3.81939e+09	3.6235e+09	4.1815e+09	3.95347e+09	3.90991e+09	4.05193e+09	3.76545e+09	3.61732e+09	4.01947e+09	3.76945e+09	4.14552e+09	3.99774e+09	3.96139e+09	3.96887e+09	3.45026e+09	3.62525e+09	3.50229e+09	3.50685e+09	High	High	High	High
High	P15624	Phenylalanine--tRNA ligase beta subunit [OS=Saccharomyces cerevisiae (strain ATCC 204508 / S288c)]	0	600.05	66	46	926	46	595	67.3	5.78	2883.45	46	protein metabolism;RNA metabolism OR transcription;other metabolic processes	other cell component	nucleic acid binding activity;other molecular function	Pf03483, Pf03484, Pf17759, Pf18262	850749	FRS1	D6VY62; E9P8X0; P15624; sce:YLR060W			0	0	46	5.58375e+08	5.05931e+08	5.49285e+08	5.50233e+08	5.41241e+08	5.37713e+08	5.10791e+08	5.45379e+08	5.433e+08	5.53788e+08	5.08738e+08	5.49707e+08	5.64586e+08	5.46793e+08	5.37353e+08	5.34447e+08	5.40323e+08	5.57969e+08	5.71619e+08	5.22553e+08	High	High	High	High
High	P09440	C-1-tetrahydrofolate synthase, mitochondrial [OS=Saccharomyces cerevisiae (strain ATCC 204508 / S288c)]	0	555.732	56	52	987	46	975	106.2	8.66	2316.03	52	other metabolic processes	cytosol;mitochondrion	other molecular function	Pf00763, Pf01268, Pf02882	852378	MIS1	D6VQ83; P09440; sce:YBR084W		Metabolism of folate and pterines	1	1	46	2.29837e+08	2.07954e+08	1.87712e+08	1.94832e+08	1.72645e+08	1.89586e+08	1.6819e+08	1.78102e+08	1.91185e+08	2.23065e+08	2.03679e+08	2.03959e+08	2.00277e+08	2.00958e+08	2.20102e+08	2.05551e+08	1.74395e+08	1.90672e+08	1.85914e+08	1.61789e+08	High	High	High	High
High	P39077	T-complex protein 1 subunit gamma [OS=Saccharomyces cerevisiae (strain ATCC 204508 / S288c)]	0	507.589	72	46	876	46	534	58.8	6.11	2137.62	46	other biological processes	cytosol	other molecular function	Pf00118	853438	CCT3	D6VWG3; P39077; sce:YJL014W		Association of TriC/CCT with target proteins during biosynthesis; Cooperation of PDCL (PhLP1) and TRiC/CCT in G-protein beta folding	2	0	46	3.03276e+08	2.76701e+08	3.15555e+08	3.09055e+08	3.1132e+08	3.13827e+08	3.0239e+08	2.98324e+08	2.89622e+08	3.24728e+08	3.35387e+08	3.31278e+08	3.13005e+08	3.13837e+08	3.06499e+08	2.97609e+08	2.98711e+08	3.08699e+08	3.24938e+08	2.84952e+08	High	High	High	High
High	P43585	Vacuolar transporter chaperone 2 [OS=Saccharomyces cerevisiae (strain ATCC 204508 / S288c)]	0	461.442	52	48	862	46	828	95.4	6.76	1817.41	48	cell organization and biogenesis;other metabolic processes;transport;signal transduction;other biological processes	other membranes;ER/Golgi;other cytoplasmic organelle;other cell component	other molecular function	Pf02656, Pf09359	850544	VTC2	D6VTM5; P43585; sce:YFL004W			0	0	46	5.68713e+08	6.21669e+08	5.51479e+08	5.79278e+08	6.70352e+08	6.09149e+08	6.59246e+08	6.02272e+08	5.38051e+08	5.7364e+08	7.04402e+08	5.90721e+08	6.46415e+08	6.51992e+08	5.89394e+08	6.26905e+08	5.83826e+08	6.58783e+08	6.23599e+08	6.45421e+08	High	High	High	High
High	P11075	Protein transport protein SEC7 [OS=Saccharomyces cerevisiae (strain ATCC 204508 / S288c)]	0	382.733	28	46	632	46	2009	226.7	4.81	1215.43	46	cell organization and biogenesis;other metabolic processes;transport;other biological processes	cytosol;ER/Golgi;other cytoplasmic organelle	enzyme regulator activity	Pf01369, Pf09324, Pf12783, Pf16213, Pf20252	851748	SEC7	D6VSF1; P11075; Q03960; Q04139; sce:YDR170C			0	0	46	9.72654e+07	9.39844e+07	8.438e+07	1.02292e+08	9.38771e+07	9.60249e+07	9.84185e+07	9.50629e+07	8.28843e+07	8.49417e+07	9.2249e+07	9.05728e+07	9.81996e+07	1.04663e+08	9.54448e+07	9.86693e+07	9.62361e+07	9.79327e+07	9.99428e+07	9.15302e+07	High	High	High	High
High	P14540	Fructose-bisphosphate aldolase [OS=Saccharomyces cerevisiae (strain ATCC 204508 / S288c)]	0	1132.6	90	45	4135	45	359	39.6	5.78	14487.5	45	other metabolic processes	cytosol;mitochondrion	other molecular function	Pf01116	853805	FBA1	D6VXM7; P14540; sce:YKL060C			0	0	45	1.36114e+10	1.43959e+10	1.44845e+10	1.42639e+10	1.38909e+10	1.3051e+10	1.33543e+10	1.26336e+10	1.31323e+10	1.33665e+10	1.23023e+10	1.32054e+10	1.32334e+10	1.35055e+10	1.29874e+10	1.29719e+10	1.33882e+10	1.33938e+10	1.32832e+10	1.41708e+10	High	High	High	High
High	P07244	Bifunctional purine biosynthetic protein ADE5,7 [OS=Saccharomyces cerevisiae (strain ATCC 204508 / S288c)]	0	739.754	66	45	1234	45	802	86	5.27	3917.67	45	other metabolic processes	cytosol	other molecular function	Pf00586, Pf01071, Pf02769, Pf02843, Pf02844	852617	ADE57	D6VVA0; E9P907; P07244; sce:YGL234W		Purine ribonucleoside monophosphate biosynthesis	1	0	45	6.35269e+08	6.4226e+08	6.70121e+08	6.72851e+08	6.26073e+08	5.86437e+08	5.95364e+08	5.84275e+08	5.89092e+08	6.84754e+08	6.47172e+08	6.59055e+08	6.68673e+08	5.68884e+08	6.15628e+08	6.19067e+08	6.09047e+08	6.40786e+08	6.56172e+08	5.70935e+08	High	High	High	High
High	P32861	UTP--glucose-1-phosphate uridylyltransferase [OS=Saccharomyces cerevisiae (strain ATCC 204508 / S288c)]	0	698.917	78	45	1016	45	499	56	7.44	3145.19	45	other metabolic processes		other molecular function	Pf01704	853830	UGP1	D6VXQ0; P32861; sce:YKL035W		Glycogen synthesis; Formation of the active cofactor, UDP-glucuronate	2	0	45	6.81357e+08	7.19123e+08	7.08568e+08	7.02986e+08	6.72156e+08	6.56964e+08	6.70436e+08	7.10115e+08	6.89885e+08	6.70521e+08	6.38253e+08	6.64665e+08	6.50748e+08	6.81163e+08	6.80454e+08	6.58283e+08	7.32542e+08	7.26814e+08	7.12194e+08	7.19968e+08	High	High	High	High
High	P07263	Histidine--tRNA ligase, mitochondrial [OS=Saccharomyces cerevisiae (strain ATCC 204508 / S288c)]	0	697.832	71	46	979	45	546	59.9	7.71	2975.93	46	protein metabolism;RNA metabolism OR transcription;other metabolic processes	cytosol;mitochondrion;other cell component	other molecular function	Pf03129, Pf13393	856145	HTS1	D6W443; P07263; Q12095; sce:YPR033C			0	1	45	3.87937e+08	3.89743e+08	3.57191e+08	3.82667e+08	3.66992e+08	3.34485e+08	3.45802e+08	3.78937e+08	3.97077e+08	3.78781e+08	3.63335e+08	3.57245e+08	3.72042e+08	3.34287e+08	3.93457e+08	3.65121e+08	4.02042e+08	3.56941e+08	3.56868e+08	3.69831e+08	High	High	High	High
High	P09624	Dihydrolipoyl dehydrogenase, mitochondrial [OS=Saccharomyces cerevisiae (strain ATCC 204508 / S288c)]	0	648.954	85	46	955	45	499	54	8.03	2726.7	46	other metabolic processes;other biological processes	mitochondrion;other cell component	other molecular function	Pf02852, Pf07992	850527	LPD1	D6VTL1; P09624; sce:YFL018C		Pyruvate metabolism; Citric acid cycle (TCA cycle); Glycine degradation; Lysine catabolism	5	1	45	2.92306e+08	2.58423e+08	2.66461e+08	2.43158e+08	2.45205e+08	2.2278e+08	2.37599e+08	2.59261e+08	2.57482e+08	2.47078e+08	2.7269e+08	2.53471e+08	2.82204e+08	2.6323e+08	2.41977e+08	2.24883e+08	2.57322e+08	2.62823e+08	2.58359e+08	2.11963e+08	High	High	High	High
High	P24783	ATP-dependent RNA helicase DBP2 [OS=Saccharomyces cerevisiae (strain ATCC 204508 / S288c)]	0	608.424	71	46	1174	45	546	61	8.78	2791.58	46	cell organization and biogenesis;RNA metabolism OR transcription;other metabolic processes	nucleus;other cell component	nucleic acid binding activity;other molecular function	Pf00270, Pf00271	855611	DBP2	D6W169; P24783; Q05456; sce:YNL112W		Estrogen-dependent gene expression; SUMOylation of transcription cofactors	2	0	45	5.54282e+08	4.90046e+08	4.81036e+08	5.20308e+08	4.66215e+08	5.1222e+08	4.75365e+08	5.15373e+08	5.86591e+08	5.66529e+08	5.40535e+08	5.52994e+08	4.99505e+08	4.92743e+08	5.34162e+08	5.41066e+08	4.83162e+08	5.06026e+08	5.44476e+08	4.1214e+08	High	High	High	High
High	P14742	Glutamine--fructose-6-phosphate aminotransferase [isomerizing] [OS=Saccharomyces cerevisiae (strain ATCC 204508 / S288c)]	0	554.108	67	45	971	45	717	80	6.43	2346.07	45	protein metabolism;other metabolic processes		other molecular function	Pf01380, Pf13522	853757	GFA1	D6VXI4; P14742; sce:YKL104C		Synthesis of UDP-N-acetyl-glucosamine	1	0	45	2.7302e+08	2.7512e+08	2.59897e+08	2.56094e+08	3.07362e+08	2.94924e+08	2.74235e+08	2.84763e+08	2.70032e+08	2.89611e+08	2.96887e+08	2.85806e+08	2.86191e+08	2.82919e+08	2.90009e+08	2.73352e+08	2.95879e+08	2.84719e+08	2.74959e+08	2.82031e+08	High	High	High	High
High	P32497	Eukaryotic translation initiation factor 3 subunit C [OS=Saccharomyces cerevisiae (strain ATCC 204508 / S288c)]	0	471.336	54	45	817	45	812	93.1	5	2034.47	45	cell organization and biogenesis;protein metabolism;other metabolic processes	translational apparatus;other cell component	nucleic acid binding activity;other molecular function	Pf01399, Pf05470	855357	NIP1	D6W0D6; P32497; sce:YMR309C		L13a-mediated translational silencing of Ceruloplasmin expression; Translation initiation complex formation; Formation of the ternary complex, and subsequently, the 43S complex; Ribosomal scanning and start codon recognition	4	0	45	3.42157e+08	3.39282e+08	3.00081e+08	2.94083e+08	3.1262e+08	3.20946e+08	3.08137e+08	3.3385e+08	3.24998e+08	3.34626e+08	3.45308e+08	3.41227e+08	3.33658e+08	3.00737e+08	3.29427e+08	3.19809e+08	3.24272e+08	3.28133e+08	3.15005e+08	2.95994e+08	High	High	High	High
High	P32565	26S proteasome regulatory subunit RPN2 [OS=Saccharomyces cerevisiae (strain ATCC 204508 / S288c)]	0	392.659	48	46	792	45	945	104.2	6.18	1677.53	46	cell organization and biogenesis;protein metabolism;other metabolic processes;other biological processes	nucleus;other cell component	enzyme regulator activity;other molecular function	Pf01851, Pf13646, Pf18004	854735	RPN2	D6VVK9; P32565; sce:YIL075C	Proteasome degradation	Neutrophil degranulation; Cross-presentation of soluble exogenous antigens (endosomes); TNFR2 non-canonical NF-kB pathway; Ub-specific processing proteases	5	1	45	1.97037e+08	2.11281e+08	1.84544e+08	1.93807e+08	2.04407e+08	1.95964e+08	1.91922e+08	2.05161e+08	1.93769e+08	2.08613e+08	2.04126e+08	2.14157e+08	2.01167e+08	1.93486e+08	2.12057e+08	1.96748e+08	2.02581e+08	1.99136e+08	1.93022e+08	1.89365e+08	High	High	High	High
High	P42945	U3 small nucleolar RNA-associated protein 10 [OS=Saccharomyces cerevisiae (strain ATCC 204508 / S288c)]	0	255.382	25	45	498	45	1769	200	6.49	761.19	45	RNA metabolism OR transcription;other metabolic processes;other biological processes	nucleus;other cell component	nucleic acid binding activity	Pf08146, Pf12397	853335	UTP10	D6VW75; P42945; sce:YJL109C		Major pathway of rRNA processing in the nucleolus and cytosol	1	0	45	9.21694e+07	7.33171e+07	6.81591e+07	7.60809e+07	7.5476e+07	8.61207e+07	8.2715e+07	8.98426e+07	1.01104e+08	8.39162e+07	9.59649e+07	9.78454e+07	8.01283e+07	8.43942e+07	9.32836e+07	8.78589e+07	7.99887e+07	9.085e+07	7.87828e+07	7.76889e+07	High	High	High	High
High	P10081	ATP-dependent RNA helicase eIF4A [OS=Saccharomyces cerevisiae (strain ATCC 204508 / S288c)]	0	991.691	82	44	2202	44	395	44.7	5.12	6720.93	44	protein metabolism;other metabolic processes;other biological processes	translational apparatus	nucleic acid binding activity;other molecular function	Pf00270, Pf00271	853303; 853933	TIF1; TIF2	D6VW46; P10081; sce:YJL138C; sce:YKR059W		L13a-mediated translational silencing of Ceruloplasmin expression; Translation initiation complex formation; Ribosomal scanning and start codon recognition; Activation of the mRNA upon binding of the cap-binding complex and eIFs, and subsequent binding to 43S	4	0	44	3.12017e+09	3.25653e+09	3.14687e+09	3.19833e+09	2.78755e+09	2.88306e+09	2.89476e+09	2.88217e+09	3.0849e+09	3.19309e+09	3.0519e+09	3.17045e+09	3.01884e+09	2.85647e+09	2.97213e+09	3.05796e+09	3.23462e+09	3.12107e+09	3.16501e+09	3.14202e+09	High	High	High	High
High	P38009	Bifunctional purine biosynthesis protein ADE17 [OS=Saccharomyces cerevisiae (strain ATCC 204508 / S288c)]	0	923.93	89	51	1243	44	592	65.2	6.55	4356.25	51	other metabolic processes	cytosol	other molecular function	Pf01808, Pf02142	855149	ADE17	D6VZU3; P38009; sce:YMR120C		Purine ribonucleoside monophosphate biosynthesis	1	8	44	7.20332e+08	8.5962e+08	7.77534e+08	7.36324e+08	6.12075e+08	6.05719e+08	7.03044e+08	6.862e+08	7.26795e+08	7.34851e+08	6.99349e+08	7.6106e+08	7.28253e+08	5.80486e+08	7.13777e+08	7.28829e+08	7.18791e+08	7.06604e+08	7.28786e+08	6.02951e+08	High	High	High	High
High	P07284	Serine--tRNA ligase, cytoplasmic [OS=Saccharomyces cerevisiae (strain ATCC 204508 / S288c)]	0	733.161	79	44	1118	44	462	53.3	6.09	3338.68	44	protein metabolism;RNA metabolism OR transcription;other metabolic processes	cytosol	nucleic acid binding activity;other molecular function	Pf00587, Pf02403	851587	SES1	D6VS09; P07284; sce:YDR023W			0	0	44	7.58637e+08	8.01633e+08	7.64421e+08	7.43062e+08	7.00135e+08	7.07538e+08	7.32069e+08	7.32319e+08	7.79582e+08	7.68555e+08	7.36769e+08	7.39411e+08	7.20143e+08	6.69665e+08	7.52657e+08	7.74533e+08	7.70574e+08	8.08193e+08	7.01605e+08	7.11859e+08	High	High	High	High
High	P52910	Acetyl-coenzyme A synthetase 2 [OS=Saccharomyces cerevisiae (strain ATCC 204508 / S288c)]	0	634.999	59	45	1089	44	683	75.4	6.68	2782	45	protein metabolism;other metabolic processes	cytosol;nucleus	other molecular function	Pf00501, Pf13193, Pf16177	850846	ACS2	D6VYE8; P52910; sce:YLR153C		Ethanol oxidation	1	1	44	4.27723e+08	4.50885e+08	4.00378e+08	4.13141e+08	4.1204e+08	4.46614e+08	4.63499e+08	4.43599e+08	4.0394e+08	4.31408e+08	4.23328e+08	4.1504e+08	3.90016e+08	4.32457e+08	4.43475e+08	3.83117e+08	4.38459e+08	435280260	4.42764e+08	4.51029e+08	High	High	High	High
High	Q07478	ATP-dependent RNA helicase SUB2 [OS=Saccharomyces cerevisiae (strain ATCC 204508 / S288c)]	0	609.451	74	44	1054	44	446	50.3	5.52	2610.55	44	cell organization and biogenesis;DNA metabolism;RNA metabolism OR transcription;other metabolic processes;stress response;transport	nucleus;other cell component	nucleic acid binding activity;other molecular function	Pf00270, Pf00271	851475	SUB2	D6VRR5; Q07478; sce:YDL084W		RHOBTB2 GTPase cycle	1	0	44	6.77387e+08	6.83298e+08	6.76941e+08	6.74114e+08	6.21728e+08	6.20976e+08	5.71317e+08	6.27388e+08	6.46698e+08	6.83026e+08	6.33252e+08	6.25752e+08	6.36298e+08	6.16285e+08	6.70277e+08	6.32456e+08	6.42956e+08	6.72443e+08	6.64915e+08	6.53015e+08	High	High	High	High
High	P19524	Myosin-2 [OS=Saccharomyces cerevisiae (strain ATCC 204508 / S288c)]	0	390.933	35	45	604	44	1574	180.6	6.32	1091.76	45	cell cycle OR cell proliferation;cell organization and biogenesis;transport;other biological processes	other membranes;cytoskeleton;ER/Golgi;nucleus;other cytoplasmic organelle;other cell component	cytoskeletal activity;other molecular function	Pf00063, Pf01843	854504	MYO2	D6W323; P19524; sce:YOR326W		RHOT2 GTPase cycle; RHOT1 GTPase cycle	2	1	44	9.31642e+07	9.90063e+07	8.14423e+07	9.19765e+07	8.0573e+07	9.27091e+07	8.81694e+07	9.47561e+07	9.46034e+07	9.21262e+07	8.83817e+07	9.42925e+07	9.33209e+07	9.36778e+07	9.19774e+07	9.62994e+07	8.36541e+07	1.07708e+08	1.0151e+08	8.42444e+07	High	High	High	High
High	P04051	DNA-directed RNA polymerase III subunit RPC1 [OS=Saccharomyces cerevisiae (strain ATCC 204508 / S288c)]	0	245.517	34	44	470	44	1460	162.2	8.24	449.49	44	RNA metabolism OR transcription;other metabolic processes	nucleus	nucleic acid binding activity;other molecular function	Pf00623, Pf04983, Pf04997, Pf04998, Pf05000	854283	RPO31	D6W2H5; P04051; sce:YOR116C		RNA Polymerase III Transcription Initiation From Type 1 Promoter; RNA Polymerase III Transcription Initiation From Type 2 Promoter	2	0	44	5.81513e+07	5.21725e+07	5.53865e+07	5.48447e+07	5.58178e+07	6.05738e+07	6.00445e+07	6.35423e+07	6.05751e+07	5.70997e+07	5.96271e+07	5.39987e+07	5.95444e+07	5.28739e+07	5.40209e+07	5.55678e+07	4.9994e+07	5.21129e+07	4.97657e+07	5.4175e+07	High	High	High	High
High	P39954	Adenosylhomocysteinase [OS=Saccharomyces cerevisiae (strain ATCC 204508 / S288c)]	0	706.79	67	43	1373	43	449	49.1	6.24	3992.99	43	other metabolic processes	cytosol	other molecular function	Pf00670, Pf05221	856766	SAH1	D3DLU3; P39954; sce:YER043C		Methylation; Sulfur amino acid metabolism	2	0	43	1.62118e+09	1.31577e+09	1.32134e+09	1.46377e+09	1.63707e+09	1.5356e+09	1.73458e+09	1.52754e+09	1.17376e+09	1.17261e+09	1.69581e+09	1.55811e+09	1.56296e+09	1.46847e+09	1.53245e+09	1.47908e+09	1.61558e+09	1360413428	1.3312e+09	1.46022e+09	High	High	High	High
High	P15891	Actin-binding protein [OS=Saccharomyces cerevisiae (strain ATCC 204508 / S288c)]	0	577.351	79	43	685	43	592	65.5	4.68	1863.57	43	cell organization and biogenesis;other biological processes	plasma membrane;other membranes;cytoskeleton;other cell component	cytoskeletal activity	Pf00018, Pf00241	850450	ABP1	D6VR88; P15891; sce:YCR088W			0	0	43	2.54315e+08	2.91162e+08	2.46304e+08	2.73026e+08	2.50415e+08	2.73885e+08	2.83672e+08	2.34758e+08	2.18344e+08	2.43583e+08	2.51259e+08	2.45083e+08	2.70673e+08	2.72618e+08	2.46863e+08	2.26603e+08	2.54213e+08	2.80055e+08	2.66318e+08	2.64294e+08	High	High	High	High
High	Q00402	Nuclear migration protein NUM1 [OS=Saccharomyces cerevisiae (strain ATCC 204508 / S288c)]	0	358.246	37	43	493	43	2748	312.8	5.4	1125.59	43	cell cycle OR cell proliferation;cell organization and biogenesis;transport;other biological processes	ER/Golgi;other cell component	cytoskeletal activity;other molecular function		851727	NUM1	D6VSD2; Q00402; Q03767; sce:YDR150W			0	0	43	6.91701e+07	8.31344e+07	8.1429e+07	7.27203e+07	7.12198e+07	7.24885e+07	6.83246e+07	7.37073e+07	7.24095e+07	7.80405e+07	6.96902e+07	7.1245e+07	7.13973e+07	7.34763e+07	6.35245e+07	7.80969e+07	7.56213e+07	8.31546e+07	7.67678e+07	7.28478e+07	High	High	High	High
High	P23615	Transcription elongation factor SPT6 [OS=Saccharomyces cerevisiae (strain ATCC 204508 / S288c)]	0	355.942	33	43	624	43	1451	168.2	5.01	1050.8	43	cell cycle OR cell proliferation;cell organization and biogenesis;RNA metabolism OR transcription;other metabolic processes;transport;other biological processes	nucleus;other cell component	nucleic acid binding activity;other molecular function	Pf00017, Pf14632, Pf14635, Pf14639, Pf14641	853011	SPT6	D6VUP7; P23615; sce:YGR116W			0	0	43	1.60017e+08	1.88945e+08	2.3998e+08	2.03997e+08	1.71009e+08	1.79552e+08	1.76214e+08	1.93683e+08	1.94932e+08	2.08026e+08	2.03527e+08	2.14891e+08	1.92058e+08	1.78987e+08	1.76805e+08	2.08693e+08	1.98232e+08	1.79257e+08	1.99488e+08	1.83714e+08	High	High	High	High
High	P34241	Nucleolar pre-ribosomal-associated protein 1 [OS=Saccharomyces cerevisiae (strain ATCC 204508 / S288c)]	0	240.915	27	43	412	43	1764	203.2	7.31	599.71	43	RNA metabolism OR transcription;other metabolic processes;other biological processes	nucleus		Pf11707, Pf16201	853855	URB1	D6VXS2; P34241; P34242; sce:YKL014C			0	0	43	1.0569e+08	1.26201e+08	1.08396e+08	1.17492e+08	1.21305e+08	1.00404e+08	9.07328e+07	1.16427e+08	1.22398e+08	1.05312e+08	1.32223e+08	1.37104e+08	1.13955e+08	1.00644e+08	1.17919e+08	1.34501e+08	1.35045e+08	1.08444e+08	1.1371e+08	1.04729e+08	High	High	High	High
High	P14907	Nucleoporin NSP1 [OS=Saccharomyces cerevisiae (strain ATCC 204508 / S288c)]	0	663.624	65	42	824	42	823	86.5	6.3	2346.36	42	cell cycle OR cell proliferation;other metabolic processes;transport	other membranes;nucleus	other molecular function	Pf05064	853409	NSP1	D6VWE3; P14907; sce:YJL041W			0	0	42	2.53269e+08	2.48041e+08	2.40213e+08	2.44551e+08	2.26873e+08	2.41518e+08	2.36285e+08	2.32933e+08	2.4867e+08	2.42282e+08	2.30838e+08	2.26376e+08	2.28159e+08	2.51739e+08	2.37476e+08	2.43991e+08	2.22365e+08	2.59571e+08	2.39242e+08	2.54949e+08	High	High	High	High
High	P39976	D-2-hydroxyglutarate--pyruvate transhydrogenase DLD3 [OS=Saccharomyces cerevisiae (strain ATCC 204508 / S288c)]	0	653.548	87	43	887	42	496	55.2	6.89	2522.06	43	other metabolic processes;other biological processes	mitochondrion;other cell component	other molecular function	Pf01565, Pf02913	856638	DLD3	D3DLI0; P39976; sce:YEL071W			0	1	42	3.76532e+08	4.47259e+08	4.01542e+08	4.2286e+08	3.59325e+08	3.24128e+08	3.48408e+08	3.36771e+08	3.31382e+08	3.69021e+08	3.03551e+08	3.27639e+08	3.15922e+08	3.18609e+08	3.28852e+08	2.97018e+08	3.88984e+08	3.72452e+08	3.46864e+08	4.07214e+08	High	High	High	High
High	P17967	Protein disulfide-isomerase [OS=Saccharomyces cerevisiae (strain ATCC 204508 / S288c)]	0	635.977	67	42	941	42	522	58.2	4.53	2744.64	42	protein metabolism;other metabolic processes;stress response;other biological processes	ER/Golgi	other molecular function	Pf00085, Pf13848	850314	PDI1	D6VQX3; P17967; sce:YCL043C		Calnexin/calreticulin cycle	1	0	42	3.9943e+08	4.50334e+08	3.93779e+08	4.36904e+08	3.95575e+08	4.03154e+08	4.39134e+08	4.37363e+08	4.25752e+08	4.12861e+08	3.99459e+08	3.94298e+08	4.29341e+08	4.49801e+08	4.42116e+08	4.45503e+08	4.10725e+08	4.51548e+08	4.31839e+08	4.26408e+08	High	High	High	High
High	P53254	U3 small nucleolar RNA-associated protein 22 [OS=Saccharomyces cerevisiae (strain ATCC 204508 / S288c)]	0	317.8	40	42	572	42	1237	140.4	8.46	1133.45	42	cell organization and biogenesis;protein metabolism;RNA metabolism OR transcription;other metabolic processes;transport;other biological processes	nucleus;other cell component	nucleic acid binding activity	Pf03813, Pf17403, Pf17404, Pf17405, Pf17406, Pf17407	852982	UTP22	D6VUM2; P53254; sce:YGR090W		Major pathway of rRNA processing in the nucleolus and cytosol	1	0	42	1.17067e+08	9.37315e+07	1.0815e+08	1.04133e+08	9.34543e+07	1.08812e+08	1.06737e+08	1.18005e+08	1.21674e+08	9.59498e+07	1.11241e+08	1.17967e+08	1.23595e+08	1.07362e+08	1.19623e+08	1.17002e+08	1.12148e+08	1.11949e+08	1.11712e+08	1.07595e+08	High	High	High	High
High	P32386	ATP-dependent bile acid permease [OS=Saccharomyces cerevisiae (strain ATCC 204508 / S288c)]	0	271.44	25	42	541	42	1661	189	8.09	830.92	42	transport	other membranes;other cytoplasmic organelle	transporter activity;other molecular function	Pf00005, Pf00664	850678	YBT1	D6VXW0; P32386; Q07882; sce:YLL048C		Platelet degranulation ; ABC-family proteins mediated transport; Cargo recognition for clathrin-mediated endocytosis; Azathioprine ADME; Paracetamol ADME	5	0	42	8.77474e+07	7.01241e+07	6.33127e+07	7.00951e+07	7.0994e+07	7.85231e+07	7.3388e+07	8.41728e+07	8.23568e+07	8.64785e+07	8.29876e+07	8.25003e+07	6.82681e+07	8.78754e+07	8.91826e+07	7.76988e+07	7.11943e+07	7.76406e+07	7.08185e+07	6.61948e+07	High	High	High	High
High	P0CX37	40S ribosomal protein S6-A [OS=Saccharomyces cerevisiae (strain ATCC 204508 / S288c)]	0	749.511	73	41	1639	41	236	27	10.45	4472.09	41	protein metabolism;RNA metabolism OR transcription;other metabolic processes	cytosol;translational apparatus;nucleus;other cell component	other molecular function	Pf01092	852479; 856015	RPS6A	D6VQH5; P02365; P05751; P0CX37; Q02894; sce:YBR181C; sce:YPL090C		L13a-mediated translational silencing of Ceruloplasmin expression; SRP-dependent cotranslational protein targeting to membrane; Formation of a pool of free 40S subunits; GTP hydrolysis and joining of the 60S ribosomal subunit; Nonsense Mediated Decay (NMD) independent of the Exon Junction Complex (EJC); Nonsense Mediated Decay (NMD) enhanced by the Exon Junction Complex (EJC); Major pathway of rR…	11	0	41	3.72089e+09	3.56687e+09	3.54581e+09	3.55673e+09	3.81779e+09	3.83486e+09	3.92688e+09	3.69439e+09	3.78012e+09	3.57473e+09	3.59062e+09	3.63811e+09	3.74203e+09	3.65263e+09	3.56795e+09	3.72823e+09	3.64457e+09	3.88593e+09	3.87248e+09	3.57508e+09	High	High	High	High
High	P34167	Eukaryotic translation initiation factor 4B [OS=Saccharomyces cerevisiae (strain ATCC 204508 / S288c)]	0	538.906	80	41	1578	41	436	48.5	5.29	2553.08	41	cell organization and biogenesis;protein metabolism;other metabolic processes;other biological processes		translation activity;nucleic acid binding activity		856292	TIF3	D6W4G4; P34167; sce:YPR163C			0	0	41	4.87262e+08	4.51739e+08	4.21658e+08	4.51077e+08	5.33466e+08	5.38036e+08	5.61043e+08	5.01307e+08	4.33155e+08	4.34489e+08	5.27615e+08	4.76496e+08	5.03048e+08	5.58229e+08	5.09561e+08	4.89304e+08	4.19893e+08	5.05054e+08	4.74762e+08	4.42979e+08	High	High	High	High
High	P36013	NAD-dependent malic enzyme, mitochondrial [OS=Saccharomyces cerevisiae (strain ATCC 204508 / S288c)]	0	513.098	75	41	734	41	669	74.3	8.18	2107.41	41	other metabolic processes	cytosol;mitochondrion	other molecular function	Pf00390, Pf03949	853839	MAE1	D6VXQ5; P36013; sce:YKL029C			0	0	41	1.87342e+08	2.30372e+08	2.49531e+08	2.28445e+08	1.72191e+08	1.64714e+08	1.84056e+08	1.7147e+08	1.84928e+08	1.92348e+08	1.66452e+08	1.66621e+08	1.92669e+08	1.78078e+08	1.94265e+08	1.90711e+08	2.11763e+08	2.19824e+08	1.78621e+08	2.09096e+08	High	High	High	High
High	P15625	Phenylalanine--tRNA ligase alpha subunit [OS=Saccharomyces cerevisiae (strain ATCC 204508 / S288c)]	0	489.883	82	41	743	41	503	57.5	5.78	2169.56	41	protein metabolism;RNA metabolism OR transcription;other metabolic processes	other cell component	nucleic acid binding activity;other molecular function	Pf01409, Pf18553, Pf18554	850522	FRS2	D6VTK8; P15625; sce:YFL022C			0	0	41	2.94977e+08	3.44758e+08	3.3606e+08	2.89604e+08	3.05773e+08	3.0724e+08	3.10567e+08	3.04754e+08	2.69323e+08	3.17858e+08	3.43758e+08	3.10197e+08	3.16539e+08	3.08999e+08	3.00457e+08	2.93638e+08	3.35431e+08	3.00341e+08	3.33721e+08	3.09462e+08	High	High	High	High
High	P07342	Acetolactate synthase catalytic subunit, mitochondrial [OS=Saccharomyces cerevisiae (strain ATCC 204508 / S288c)]	0	487.863	66	41	790	41	687	74.9	8.51	2063.99	41	other metabolic processes	other cell component	other molecular function	Pf00205, Pf02775, Pf02776	855135	ILV2	D6VZT1; P07342; sce:YMR108W			0	0	41	3.83517e+08	3.98085e+08	4.37316e+08	4.15504e+08	3.98476e+08	3.49231e+08	4.03662e+08	3.60189e+08	3.71382e+08	3.97923e+08	4.07581e+08	4.38149e+08	3.6333e+08	4.23448e+08	3.82991e+08	3.7709e+08	3.68861e+08	4.17996e+08	4.07628e+08	3.3986e+08	High	High	High	High
High	P47075	Vacuolar transporter chaperone 4 [OS=Saccharomyces cerevisiae (strain ATCC 204508 / S288c)]	0	455.675	52	41	820	41	721	83.1	6.83	1987.19	41	cell organization and biogenesis;other metabolic processes;transport;signal transduction	other membranes;ER/Golgi;other cytoplasmic organelle;other cell component	kinase activity;other molecular function	Pf02656, Pf09359	853441	VTC4	D6VWG5; P47075; Q7Z872; Q86ZR4; sce:YJL012C			0	0	41	4.08703e+08	4.45288e+08	3.97602e+08	4.31454e+08	4.08588e+08	4.08504e+08	4.25856e+08	4.179e+08	4.19629e+08	4.11588e+08	4.0612e+08	4.03107e+08	4.2083e+08	4.18293e+08	4.08617e+08	4.42371e+08	4.23136e+08	4.12299e+08	4.28157e+08	4.2577e+08	High	High	High	High
High	P21264	Phosphoribosylaminoimidazole carboxylase [OS=Saccharomyces cerevisiae (strain ATCC 204508 / S288c)]	0	372.234	73	41	633	41	571	62.3	7.33	1382.05	41	other metabolic processes		other molecular function	Pf00731, Pf02222, Pf17769	854295	ADE2	D6W2I6; P21264; sce:YOR128C			0	0	41	2.40079e+08	2.00936e+08	2.12899e+08	2.2768e+08	1.9666e+08	2.10129e+08	2.26354e+08	2.11697e+08	2.32112e+08	2.49259e+08	2.26928e+08	2.17714e+08	2.15842e+08	2.14589e+08	2.23894e+08	2.37297e+08	2.26401e+08	2.23271e+08	2.13724e+08	2.00066e+08	High	High	High	High
High	P53914	RNA cytidine acetyltransferase [OS=Saccharomyces cerevisiae (strain ATCC 204508 / S288c)]	0	370.537	47	41	644	41	1056	119.3	7.8	1202.99	41	RNA metabolism OR transcription;other metabolic processes;other biological processes	nucleus;other cell component	nucleic acid binding activity;other molecular function	Pf05127, Pf08351, Pf13718, Pf13725	855591	KRE33	D6W150; P53914; sce:YNL132W			0	0	41	1.44309e+08	1.32529e+08	1.22562e+08	1.316e+08	1.27908e+08	1.31797e+08	1.24096e+08	1.48937e+08	1.3292e+08	1.31076e+08	1.4596e+08	1.37357e+08	1.36238e+08	1.42581e+08	1.50947e+08	1.4574e+08	1.34002e+08	1.2987e+08	1.29868e+08	1.1513e+08	High	High	High	High
High	P06738	Glycogen phosphorylase [OS=Saccharomyces cerevisiae (strain ATCC 204508 / S288c)]	0	349.162	51	41	641	41	902	103.2	5.62	1160.57	41	other metabolic processes	other cell component	other molecular function	Pf00343	856289	GPH1	D6W4G1; P06738; sce:YPR160W		Neutrophil degranulation; Glycogen breakdown (glycogenolysis)	2	0	41	1.22667e+08	1.44155e+08	9.87579e+07	1.17055e+08	1.27042e+08	1.32421e+08	1.18651e+08	1.38718e+08	1.66562e+08	1.34567e+08	1.41647e+08	1.15613e+08	1.22708e+08	1.22488e+08	1.24022e+08	1.22978e+08	1.416e+08	1.33023e+08	1.2936e+08	1.54209e+08	High	High	High	High
High	P38011	Guanine nucleotide-binding protein subunit beta-like protein [OS=Saccharomyces cerevisiae (strain ATCC 204508 / S288c)]	0	890.451	100	40	2249	40	319	34.8	6.24	7424.4	40	protein metabolism;other metabolic processes;signal transduction;other biological processes	cytosol;translational apparatus;nucleus;other cell component	enzyme regulator activity;translation activity;other molecular function	Pf00400	855143	ASC1	D6VZT9; P38011; Q6LAA5; sce:YMR116C			0	0	40	4.2114e+09	4.15172e+09	4.16033e+09	4.06308e+09	4.09623e+09	4.07208e+09	4.05304e+09	4.17422e+09	4.20575e+09	4.33945e+09	4.42058e+09	4.43701e+09	4.16257e+09	3.95543e+09	4.42579e+09	4.34078e+09	4.30861e+09	4.24153e+09	4.41835e+09	3.97348e+09	High	High	High	High
High	Q03558	NADPH dehydrogenase 2 [OS=Saccharomyces cerevisiae (strain ATCC 204508 / S288c)]	0	680.234	83	40	1266	40	400	45	6.57	3912.07	40	other biological processes		other molecular function	Pf00724	856584	OYE2	D3DLC8; E9P8V8; Q03558; sce:YHR179W			0	0	40	1.00356e+09	1.01775e+09	9.4584e+08	1.01773e+09	1.03248e+09	1.01724e+09	9.94004e+08	9.98965e+08	9.26687e+08	1.03937e+09	9.49125e+08	9.5024e+08	9.2248e+08	9.77489e+08	9.31972e+08	9.49877e+08	1.0125e+09	9.89649e+08	9.2566e+08	1.03688e+09	High	High	High	High
High	Q12460	Nucleolar protein 56 [OS=Saccharomyces cerevisiae (strain ATCC 204508 / S288c)]	0	533.59	72	40	970	40	504	56.8	8.9	2849.17	40	RNA metabolism OR transcription;other metabolic processes	nucleus;other cell component	nucleic acid binding activity	Pf01798, Pf08156	850894	NOP56	D6VYK0; Q12460; sce:YLR197W		Major pathway of rRNA processing in the nucleolus and cytosol	1	0	40	6.54255e+08	6.47224e+08	6.46062e+08	6.3765e+08	6.20591e+08	6.30696e+08	9.59362e+08	6.89833e+08	6.69064e+08	1.24594e+09	6.84853e+08	6.59997e+08	9.70749e+08	6.51665e+08	6.5632e+08	6.99833e+08	6.39343e+08	6.61056e+08	6.00781e+08	1.07574e+09	High	High	High	High
High	P41811	Coatomer subunit beta' [OS=Saccharomyces cerevisiae (strain ATCC 204508 / S288c)]	0	455.325	56	40	718	40	889	99.4	4.74	1771.07	40	transport;other biological processes	other membranes;ER/Golgi	other molecular function	Pf00400, Pf04053	852740	SEC27	D6VU12; P41811; sce:YGL137W		COPI-mediated anterograde transport; COPI-dependent Golgi-to-ER retrograde traffic	2	0	40	2.318e+08	3.22614e+08	2.42588e+08	2.42926e+08	2.26128e+08	2.72053e+08	2.32747e+08	2.36116e+08	2.21774e+08	3.18084e+08	2.48703e+08	2.52789e+08	2.44968e+08	2.43177e+08	2.43633e+08	2.38525e+08	2.50949e+08	2.45599e+08	2.54523e+08	2.57357e+08	High	High	High	High
High	P43535	Protein GCN20 [OS=Saccharomyces cerevisiae (strain ATCC 204508 / S288c)]	0	447.342	61	40	738	40	752	85	6.25	1816.27	40	stress response;other biological processes	cytosol;translational apparatus	translation activity;other molecular function	Pf00005, Pf12848	850561	GCN20	D6VTN9; P43535; sce:YFR009W			0	0	40	1.67345e+08	1.79173e+08	2.33076e+08	1.93064e+08	1.72743e+08	1.62856e+08	2.00577e+08	1.80668e+08	2.11836e+08	2.01228e+08	2.32414e+08	1.8029e+08	1.86075e+08	2.16515e+08	1.85135e+08	1.80951e+08	2.22166e+08	1.7745e+08	2.04217e+08	2.02885e+08	High	High	High	High
High	P32599	Fimbrin [OS=Saccharomyces cerevisiae (strain ATCC 204508 / S288c)]	0	410.412	62	40	934	40	642	71.7	5.48	1786.66	40	cell organization and biogenesis	cytoskeleton	cytoskeletal activity;other molecular function	Pf00307	851707	SAC6	D6VSB5; P32599; sce:YDR129C			0	0	40	2.51561e+08	2.53942e+08	2.46755e+08	2.32373e+08	2.28555e+08	2.50769e+08	2.42045e+08	2.30687e+08	2.24948e+08	2.42978e+08	2.30982e+08	2.28386e+08	2.30675e+08	2.40668e+08	2.47158e+08	2.32029e+08	2.39856e+08	2.34702e+08	2.39184e+08	2.34156e+08	High	High	High	High
High	P53131	Pre-mRNA-splicing factor ATP-dependent RNA helicase PRP43 [OS=Saccharomyces cerevisiae (strain ATCC 204508 / S288c)]	0	390.598	57	41	617	40	767	87.5	6.42	1355.84	41	cell organization and biogenesis;RNA metabolism OR transcription;other metabolic processes;other biological processes	nucleus;other cell component	nucleic acid binding activity;other molecular function	Pf00270, Pf00271, Pf04408, Pf07717	852757	PRP43	D6VU28; P53131; sce:YGL120C			0	1	40	1.67176e+08	1.79121e+08	1.81968e+08	1.40931e+08	1.51327e+08	1.52473e+08	1.54205e+08	1.62372e+08	1.8371e+08	1.77811e+08	2.10607e+08	1.78797e+08	1.72928e+08	1.72283e+08	1.76191e+08	1.61936e+08	1.68881e+08	1.63423e+08	1.45483e+08	1.53527e+08	High	High	High	High
High	P32614	Fumarate reductase 1 [OS=Saccharomyces cerevisiae (strain ATCC 204508 / S288c)]	0	385.27	74	40	600	40	470	50.8	6.33	1442.01	40	stress response	cytosol	other molecular function	Pf00890	856664	FRD1	D3DLK3; P32614; sce:YEL047C			0	0	40	3.03096e+08	2.87148e+08	2.48771e+08	3.03921e+08	3.45478e+08	3.52602e+08	3.5011e+08	3.05441e+08	2.70146e+08	2.79435e+08	3.45477e+08	3.25843e+08	3.31835e+08	3.39368e+08	3.02972e+08	2.90629e+08	2.94599e+08	3.03907e+08	2.99195e+08	3.12682e+08	High	High	High	High
High	Q03195	Translation initiation factor RLI1 [OS=Saccharomyces cerevisiae (strain ATCC 204508 / S288c)]	0	380.927	58	40	786	40	608	68.3	8.66	1507.83	40	cell organization and biogenesis;protein metabolism;RNA metabolism OR transcription;other metabolic processes;transport;other biological processes	nucleus;other cell component	translation activity;nucleic acid binding activity;other molecular function	Pf00005, Pf00037, Pf04068	851665	RLI1	D6VS78; Q03195; sce:YDR091C			0	0	40	3.52538e+08	2.95499e+08	3.06397e+08	3.12431e+08	3.11685e+08	3.4693e+08	3.32708e+08	3.54359e+08	3.60272e+08	3.2474e+08	3.41593e+08	3.43773e+08	3.44445e+08	3.5395e+08	3.44333e+08	3.78773e+08	3.24463e+08	3.19647e+08	3.28166e+08	3.03419e+08	High	High	High	High
High	P28273	5-oxoprolinase [OS=Saccharomyces cerevisiae (strain ATCC 204508 / S288c)]	0	237.898	34	40	447	40	1286	140.3	6.77	410.86	40	other metabolic processes		other molecular function	Pf01968, Pf02538, Pf05378, Pf19278	853665	OXP1	D6VWY8; O60212; P28273; sce:YKL215C		Glutathione synthesis and recycling	1	0	40	4.24481e+07	4.58925e+07	3.80796e+07	3.93903e+07	3.95411e+07	4.53232e+07	4.80614e+07	4.44397e+07	4.27419e+07	3.95635e+07	4.63425e+07	4.48325e+07	4.80465e+07	4.80894e+07	4.51596e+07	4.5436e+07	3.43236e+07	46246610	4.46526e+07	4.01895e+07	High	High	High	High
High	P36775	Lon protease homolog, mitochondrial [OS=Saccharomyces cerevisiae (strain ATCC 204508 / S288c)]	0	222.179	37	40	384	40	1133	127	5.59	436.64	40	cell organization and biogenesis;protein metabolism;DNA metabolism;other metabolic processes;stress response;other biological processes	mitochondrion	nucleic acid binding activity;other molecular function	Pf00004, Pf02190, Pf05362	852259	PIM1	D6VPX8; P13435; P36775; sce:YBL022C			0	0	40	1.08144e+08	9.94337e+07	8.1615e+07	1.00599e+08	1.88607e+08	1.7538e+08	1.91595e+08	1.2973e+08	1.02654e+08	9.25952e+07	1.61951e+08	1.58938e+08	1.50356e+08	1.82523e+08	1.45885e+08	1.12038e+08	8.24446e+07	1.15839e+08	1.12366e+08	1.08576e+08	High	High	High	High
High	P0CX24	60S ribosomal protein L20-B [OS=Saccharomyces cerevisiae (strain ATCC 204508 / S288c)]	0	628.589	97	39	2135	39	172	20.4	10.3	4484.8	39	protein metabolism;other metabolic processes	cytosol;translational apparatus	other molecular function	Pf01775	854489; 855283	RPL20B	A1YV95; A1YV96; D6W068; P0C2I0; P0C2I1; P0CX24; P47913; sce:YMR242C; sce:YOR312C		L13a-mediated translational silencing of Ceruloplasmin expression; SRP-dependent cotranslational protein targeting to membrane; Formation of a pool of free 40S subunits; GTP hydrolysis and joining of the 60S ribosomal subunit; Nonsense Mediated Decay (NMD) independent of the Exon Junction Complex (EJC); Nonsense Mediated Decay (NMD) enhanced by the Exon Junction Complex (EJC)	6	0	39	3.2607e+09	3.15111e+09	3.40581e+09	3.17208e+09	3.28146e+09	3.17346e+09	3.36769e+09	3.4678e+09	3.56448e+09	3.20598e+09	3.22531e+09	3.24897e+09	3.52006e+09	3.25862e+09	3.16427e+09	3.40887e+09	3.37725e+09	3.44662e+09	3.3229e+09	3.28199e+09	High	High	High	High
High	P32481	Eukaryotic translation initiation factor 2 subunit gamma [OS=Saccharomyces cerevisiae (strain ATCC 204508 / S288c)]	0	567.06	76	39	1023	39	527	57.8	6.8	2747.47	39	cell organization and biogenesis;protein metabolism;other metabolic processes;other biological processes	translational apparatus;other cell component	nucleic acid binding activity;other molecular function	Pf00009, Pf03144, Pf09173	856746	GCD11	D3DLS4; P32481; sce:YER025W		L13a-mediated translational silencing of Ceruloplasmin expression; Translation initiation complex formation; Formation of the ternary complex, and subsequently, the 43S complex; Ribosomal scanning and start codon recognition; Recycling of eIF2:GDP; ABC-family proteins mediated transport	6	0	39	5.47613e+08	5.97038e+08	6.03848e+08	5.93487e+08	5.56491e+08	5.47509e+08	5.64829e+08	5.81544e+08	5.41496e+08	5.90561e+08	5.8858e+08	5.59386e+08	5.52875e+08	5.51722e+08	6.01072e+08	5.81032e+08	5.60501e+08	6.10029e+08	5.6308e+08	5.66273e+08	High	High	High	High
High	P05453	Eukaryotic peptide chain release factor GTP-binding subunit [OS=Saccharomyces cerevisiae (strain ATCC 204508 / S288c)]	0	495.431	55	39	787	39	685	76.5	7.01	1849.72	39	cell organization and biogenesis;protein metabolism;RNA metabolism OR transcription;other metabolic processes	other cell component	nucleic acid binding activity;other molecular function	Pf00009, Pf03143, Pf03144	851752	SUP35	D6VSF4; P05420; P05453; sce:YDR172W		Nonsense Mediated Decay (NMD) independent of the Exon Junction Complex (EJC); Nonsense Mediated Decay (NMD) enhanced by the Exon Junction Complex (EJC); Eukaryotic Translation Termination	3	0	39	3.19637e+08	3.13907e+08	2.98995e+08	3.10796e+08	3.31056e+08	3.34813e+08	3.44572e+08	3.24691e+08	3.29831e+08	3.09161e+08	3.59349e+08	3.44004e+08	3.47309e+08	3.35378e+08	3.55181e+08	3.47576e+08	3.01932e+08	3.38162e+08	3.3324e+08	3.13069e+08	High	High	High	High
High	P47079	T-complex protein 1 subunit theta [OS=Saccharomyces cerevisiae (strain ATCC 204508 / S288c)]	0	489.677	71	39	852	39	568	61.6	5.72	2222.46	39	other biological processes	cytosol	other molecular function	Pf00118	853447	CCT8	D6VWG8; P47079; sce:YJL008C		Neutrophil degranulation; Association of TriC/CCT with target proteins during biosynthesis; Cooperation of PDCL (PhLP1) and TRiC/CCT in G-protein beta folding	3	0	39	3.2539e+08	3.34888e+08	3.31305e+08	3.46905e+08	3.14956e+08	3.26058e+08	3.31458e+08	3.03586e+08	3.19746e+08	3.37711e+08	3.3943e+08	3.38468e+08	3.3763e+08	3.50744e+08	3.04763e+08	2.81142e+08	3.28726e+08	3.16381e+08	3.38947e+08	3.1491e+08	High	High	High	High
High	Q05911	Adenylosuccinate lyase [OS=Saccharomyces cerevisiae (strain ATCC 204508 / S288c)]	0	468.101	65	39	810	39	482	54.5	6.43	2440.74	39	other metabolic processes	cytosol	other molecular function	Pf00206, Pf10397	851073	ADE13	D6VYZ6; Q05911; sce:YLR359W	Nucleotide metabolism	Purine ribonucleoside monophosphate biosynthesis	2	0	39	4.58852e+08	4.79539e+08	4.90132e+08	4.61574e+08	4.42773e+08	4.34143e+08	4.64953e+08	4.46738e+08	4.54217e+08	4.67745e+08	4.60014e+08	4.92221e+08	4.57669e+08	4.57571e+08	4.67119e+08	4.61587e+08	4.63385e+08	4.56636e+08	4.48381e+08	4.2023e+08	High	High	High	High
High	P16603	NADPH--cytochrome P450 reductase [OS=Saccharomyces cerevisiae (strain ATCC 204508 / S288c)]	0	443.099	67	39	633	39	691	76.7	5.19	1711.34	39	other metabolic processes	plasma membrane;other membranes;cytosol;ER/Golgi	other molecular function	Pf00175, Pf00258, Pf00667	856438	NCP1	D3DKZ0; P16603; sce:YHR042W		Tetrahydrobiopterin (BH4) synthesis, recycling, salvage and regulation; eNOS activation; VEGFR2 mediated vascular permeability; Extra-nuclear estrogen signaling; Peroxisomal protein import; ROS and RNS production in phagocytes; Nitric oxide stimulates guanylate cyclase; Ion homeostasis	8	0	39	1.9237e+08	1.89531e+08	2.26152e+08	2.16048e+08	2.08251e+08	2.01991e+08	2.10593e+08	2.31063e+08	2.43867e+08	2.14114e+08	1.90798e+08	1.99949e+08	2.12329e+08	2.02048e+08	2.38583e+08	2.07134e+08	2.19068e+08	2.13596e+08	2.20261e+08	2.06242e+08	High	High	High	High
High	P32368	Phosphatidylinositol-3-phosphatase SAC1 [OS=Saccharomyces cerevisiae (strain ATCC 204508 / S288c)]	0	422.267	69	39	667	39	623	71.1	7.71	1645.24	39	other metabolic processes;other biological processes	ER/Golgi;other cell component	other molecular function	Pf02383	853668	SAC1	D6VWZ1; P32368; sce:YKL212W		Synthesis of PIPs at the Golgi membrane; Synthesis of PIPs at the early endosome membrane; Synthesis of PIPs at the ER membrane	3	0	39	2.25541e+08	2.46776e+08	2.10425e+08	2.16023e+08	2.06273e+08	2.28518e+08	2.15675e+08	2.22577e+08	2.23082e+08	2.42774e+08	2.50117e+08	2.62196e+08	2.23243e+08	2.34052e+08	2.28484e+08	2.28247e+08	2.2094e+08	2.07215e+08	2.26726e+08	2.21992e+08	High	High	High	High
High	P41810	Coatomer subunit beta [OS=Saccharomyces cerevisiae (strain ATCC 204508 / S288c)]	0	382.268	50	39	685	39	973	109	5.64	1842.72	39	transport;other biological processes	other membranes;ER/Golgi	other molecular function	Pf01602, Pf07718, Pf14806	851824	SEC26	D6VSL9; P41810; Q03779; sce:YDR238C		Neutrophil degranulation; COPI-mediated anterograde transport; COPI-dependent Golgi-to-ER retrograde traffic	3	0	39	1.97291e+08	1.77599e+08	1.79633e+08	1.94946e+08	1.80505e+08	1.74367e+08	1.97396e+08	1.84554e+08	1.92044e+08	2.1117e+08	1.9474e+08	1.76758e+08	1.9938e+08	2.02003e+08	2.09954e+08	2.019e+08	1.92632e+08	1.90966e+08	1.91754e+08	1.72731e+08	High	High	High	High
High	P27692	Transcription elongation factor SPT5 [OS=Saccharomyces cerevisiae (strain ATCC 204508 / S288c)]	0	331.289	47	39	553	39	1063	115.6	5.25	1207.93	39	cell organization and biogenesis;RNA metabolism OR transcription;other metabolic processes;other biological processes	nucleus;other cell component	nucleic acid binding activity;other molecular function	Pf03439, Pf11942, Pf12815	854999	SPT5	D6VZG4; P27692; sce:YML010W		Formation of the Early Elongation Complex; RNA Polymerase II Pre-transcription Events; TP53 Regulates Transcription of DNA Repair Genes; mRNA Capping; RNA Pol II CTD phosphorylation and interaction with CE	5	0	39	5.32385e+08	5.21942e+08	4.94648e+08	5.22655e+08	5.92314e+08	5.7888e+08	5.82442e+08	5.67546e+08	5.26925e+08	5.10987e+08	5.42219e+08	5.14642e+08	5.66816e+08	5.94572e+08	5.43034e+08	5.5849e+08	4.91718e+08	5.47856e+08	5.42376e+08	5.18567e+08	High	High	High	High
High	Q03280	E3 ubiquitin-protein ligase TOM1 [OS=Saccharomyces cerevisiae (strain ATCC 204508 / S288c)]	0	211.588	13	39	407	39	3268	373.9	5.21	266.49	39	cell cycle OR cell proliferation;cell organization and biogenesis;protein metabolism;RNA metabolism OR transcription;other metabolic processes;transport	other cell component	other molecular function	Pf00632, Pf06012, Pf06025, Pf14377	852068	TOM1	D6VT81; Q03280; Q7LIK7; sce:YDR457W		Neutrophil degranulation; Antigen processing: Ubiquitination & Proteasome degradation	2	0	39	4.39751e+07	3.80768e+07	4.17965e+07	3.7774e+07	3.81019e+07	4.76545e+07	4.66352e+07	4.96246e+07	4.48781e+07	5.0401e+07	4.73446e+07	5.25064e+07	4.5426e+07	4.24831e+07	4.84047e+07	4.66539e+07	4.86911e+07	4.76156e+07	4.61106e+07	4.3656e+07	High	High	High	High
High	P00942	Triosephosphate isomerase [OS=Saccharomyces cerevisiae (strain ATCC 204508 / S288c)]	0	764.579	86	38	2538	38	248	26.8	6.01	6573.63	38	other metabolic processes	cytosol;mitochondrion;other cell component	other molecular function	Pf00121	851620	TPI1	D6VS37; P00942; sce:YDR050C		Glycolysis; Gluconeogenesis	2	0	38	6.30089e+09	6.35739e+09	6.18747e+09	6.12334e+09	6.19098e+09	6.24662e+09	6.0259e+09	5.93394e+09	6.40955e+09	6.4848e+09	6.09771e+09	6.13253e+09	6.11146e+09	6.13934e+09	6.12236e+09	6.1005e+09	6.10018e+09	6.14829e+09	6.14039e+09	6.39582e+09	High	High	High	High
High	P41940	Mannose-1-phosphate guanyltransferase [OS=Saccharomyces cerevisiae (strain ATCC 204508 / S288c)]	0	640.481	83	38	1098	38	361	39.5	6.34	3302.32	38	cell cycle OR cell proliferation;protein metabolism;other metabolic processes		other molecular function	Pf00132, Pf00483	851504	PSA1	D6VRU1; P41940; sce:YDL055C			0	0	38	1.2376e+09	1.29357e+09	1.29289e+09	1.28421e+09	1.19791e+09	1.13322e+09	1.14518e+09	1.12544e+09	1.11951e+09	1.21703e+09	1.13421e+09	1.12408e+09	1.17518e+09	1.17153e+09	1.14756e+09	1.12806e+09	1.23217e+09	1.30674e+09	1.2399e+09	1.25241e+09	High	High	High	High
High	P38219	Obg-like ATPase 1 [OS=Saccharomyces cerevisiae (strain ATCC 204508 / S288c)]	0	622.145	81	38	1162	38	394	44.1	7.43	3148.36	38		other cell component	translation activity;other molecular function	Pf01926, Pf06071	852313	OLA1	D6VQ27; P38219; sce:YBR025C		Platelet degranulation	1	0	38	1.1827e+09	1.24701e+09	1.21212e+09	1.2436e+09	1.29114e+09	1.21259e+09	1.19273e+09	1.22572e+09	1.22955e+09	1.20574e+09	1.26833e+09	1.23581e+09	1.17845e+09	1.22655e+09	1.21072e+09	1.26254e+09	1.22839e+09	1.18371e+09	1.19707e+09	1.21548e+09	High	High	High	High
High	P38764	26S proteasome regulatory subunit RPN1 [OS=Saccharomyces cerevisiae (strain ATCC 204508 / S288c)]	0	475.459	44	38	634	38	993	109.4	4.63	1740.69	38	protein metabolism;other metabolic processes;other biological processes	nucleus;other cell component	enzyme regulator activity;other molecular function	Pf01851, Pf17781, Pf18051	856422	RPN1	D3DKX4; P38764; sce:YHR027C	Proteasome degradation	Neutrophil degranulation; Cross-presentation of soluble exogenous antigens (endosomes); TNFR2 non-canonical NF-kB pathway; Ub-specific processing proteases	5	0	38	2.16481e+08	2.31133e+08	1.98977e+08	2.23025e+08	2.05968e+08	1.95977e+08	1.99188e+08	1.96828e+08	1.88372e+08	2.10858e+08	2.2495e+08	2.15639e+08	1.98956e+08	2.17132e+08	2.30074e+08	2.02622e+08	2.13761e+08	2.20673e+08	2.18293e+08	1.93131e+08	High	High	High	High
High	P00927	Threonine dehydratase, mitochondrial [OS=Saccharomyces cerevisiae (strain ATCC 204508 / S288c)]	0	435.921	77	38	733	38	576	63.8	8.53	1941.42	38	other metabolic processes		other molecular function	Pf00291, Pf00585	856819	ILV1	D3DLZ2; P00927; sce:YER086W			0	0	38	2.36669e+08	1.99097e+08	2.41749e+08	1.98276e+08	1.93506e+08	2.07216e+08	1.99621e+08	1.9736e+08	2.2059e+08	2.15236e+08	2.13452e+08	2.23866e+08	2.1321e+08	1.87799e+08	2.05698e+08	2.25441e+08	2.08162e+08	2.2176e+08	2.07296e+08	1.78668e+08	High	High	High	High
High	P47047	ATP-dependent RNA helicase DOB1 [OS=Saccharomyces cerevisiae (strain ATCC 204508 / S288c)]	0	296.594	35	38	429	38	1073	122	6.34	841.76	38	RNA metabolism OR transcription;other metabolic processes	nucleus	nucleic acid binding activity;other molecular function	Pf00270, Pf00271, Pf08148, Pf13234	853397	MTR4	D6VWD3; P47047; sce:YJL050W		Major pathway of rRNA processing in the nucleolus and cytosol	1	0	38	1.06848e+08	8.79138e+07	8.42424e+07	9.52322e+07	1.02348e+08	1.07406e+08	1.11231e+08	9.86589e+07	1.04214e+08	1.03415e+08	1.14977e+08	1.13661e+08	1.03482e+08	1.02792e+08	1.09115e+08	1.08816e+08	8.61889e+07	9.74733e+07	8.77661e+07	8.51092e+07	High	High	High	High
High	Q02455	Protein MLP1 [OS=Saccharomyces cerevisiae (strain ATCC 204508 / S288c)]	0	238.186	27	38	318	38	1875	218.3	5.2	419.14	38	DNA metabolism;RNA metabolism OR transcription;other metabolic processes;stress response;transport;other biological processes	nucleus	nucleic acid binding activity;other molecular function	Pf07926	853970	MLP1	D6VXF5; Q02455; sce:YKR095W			0	0	38	3.78548e+07	3.66964e+07	3.55605e+07	3.716e+07	3.42851e+07	4.13938e+07	3.57088e+07	3.96376e+07	3.67556e+07	3.7012e+07	3.5713e+07	3.58235e+07	3.58984e+07	4.61127e+07	3.23346e+07	3.89786e+07	3.7751e+07	4.13422e+07	3.73225e+07	3.98116e+07	High	High	High	High
High	P00330	Alcohol dehydrogenase 1 [OS=Saccharomyces cerevisiae (strain ATCC 204508 / S288c)]	0	1177.98	80	50	6713	37	348	36.8	6.68	19764.5	50	other metabolic processes;other biological processes	other cell component	other molecular function	Pf00107, Pf08240	854068	ADH1	D6W1Y3; P00330; sce:YOL086C			0	13	37	1.85914e+10	1.84647e+10	1.83212e+10	1.85313e+10	1.9014e+10	1.8905e+10	1.8857e+10	1.87949e+10	1.87992e+10	1.86813e+10	1.78796e+10	1.84509e+10	1.81413e+10	1.82184e+10	1.84867e+10	1.79045e+10	1.94603e+10	1.82118e+10	1.85205e+10	1.96563e+10	High	High	High	High
High	P60010	Actin [OS=Saccharomyces cerevisiae (strain ATCC 204508 / S288c)]	0	926.784	83	37	1623	37	375	41.7	5.68	6140.85	37	cell cycle OR cell proliferation;cell organization and biogenesis;protein metabolism;DNA metabolism;RNA metabolism OR transcription;other metabolic processes;stress response;transport;other biological processes	cytoskeleton;nucleus;other cell component	cytoskeletal activity;other molecular function	Pf00022	850504	ACT1	D6VTJ1; P02579; P60010; Q9P3X6; Q9P3X7; sce:YFL039C		Platelet degranulation ; RHOBTB2 GTPase cycle; RHOA GTPase cycle; Regulation of actin dynamics for phagocytic cup formation; RHO GTPases activate IQGAPs; RHO GTPases Activate WASPs and WAVEs	6	0	37	2.99904e+09	3.23532e+09	3.08903e+09	3.23154e+09	2.97401e+09	2.88963e+09	2.91582e+09	2.84179e+09	3.04394e+09	3.15453e+09	3.05339e+09	2.87953e+09	3.05602e+09	3.03205e+09	2.96146e+09	3.03801e+09	3.17299e+09	3.14491e+09	3.17522e+09	3.15144e+09	High	High	High	High
High	P49090	Asparagine synthetase [glutamine-hydrolyzing] 2 [OS=Saccharomyces cerevisiae (strain ATCC 204508 / S288c)]	0	746.028	87	49	1234	37	572	64.6	5.87	3679.22	49	other metabolic processes	cytosol	other molecular function	Pf00733, Pf13537	853025	ASN2	D6VUQ6; E9P8Y0; P49090; sce:YGR124W		Aspartate and asparagine metabolism	1	14	37	6.68365e+08	7.71454e+08	8.2285e+08	8.12915e+08	7.03723e+08	6.68846e+08	6.91518e+08	7.15674e+08	7.19644e+08	6.92132e+08	7.03617e+08	7.59312e+08	7.6112e+08	7.0583e+08	6.83549e+08	7.34355e+08	7.93629e+08	7.60522e+08	7.36444e+08	7.37795e+08	High	High	High	High
High	P00830	ATP synthase subunit beta, mitochondrial [OS=Saccharomyces cerevisiae (strain ATCC 204508 / S288c)]	0	662.734	77	37	1216	37	511	54.8	5.71	3783.4	37	other metabolic processes;transport	other membranes;cytosol;mitochondrion	transporter activity;other molecular function	Pf00006, Pf02874	853585	ATP2	D6VWU0; P00830; sce:YJR121W			0	0	37	7.42765e+08	6.5625e+08	6.56294e+08	6.83049e+08	5.71953e+08	7.03137e+08	6.4367e+08	7.30085e+08	7.5479e+08	7.15798e+08	6.90148e+08	6.99496e+08	6.83516e+08	7.19915e+08	7.30215e+08	8.04622e+08	7.35396e+08	7.58759e+08	7.51146e+08	6.42673e+08	High	High	High	High
High	P39015	Suppressor protein STM1 [OS=Saccharomyces cerevisiae (strain ATCC 204508 / S288c)]	0	621.451	80	37	2770	37	273	30	9.66	4744.11	37	cell organization and biogenesis;protein metabolism;DNA metabolism;other metabolic processes;stress response;signal transduction;other biological processes	nucleus;other cell component	translation activity;nucleic acid binding activity	Pf04774, Pf09598	850843	STM1	D6VYE5; P39015; sce:YLR150W		Platelet degranulation	1	0	37	1.14883e+09	1.12565e+09	1.13994e+09	1.13695e+09	1.03998e+09	1.03253e+09	1.18805e+09	9.36559e+08	1.0507e+09	1.03732e+09	1.08593e+09	1.03559e+09	1.05795e+09	1.06974e+09	1.02026e+09	1.03393e+09	1.04804e+09	1.20271e+09	1.11587e+09	1.1349e+09	High	High	High	High
High	P39076	T-complex protein 1 subunit beta [OS=Saccharomyces cerevisiae (strain ATCC 204508 / S288c)]	0	453.282	72	37	683	37	527	57.2	6.11	1766.66	37	other biological processes	cytosol	other molecular function	Pf00118	854664	CCT2	D6VVE5; P39076; sce:YIL142W		Neutrophil degranulation; RHOBTB2 GTPase cycle; Association of TriC/CCT with target proteins during biosynthesis; Cooperation of PDCL (PhLP1) and TRiC/CCT in G-protein beta folding; RHOBTB1 GTPase cycle	5	0	37	3.75252e+08	3.60536e+08	3.95557e+08	3.75475e+08	3.25758e+08	3.38663e+08	3.52334e+08	3.54815e+08	3.56712e+08	3.76063e+08	3.67806e+08	3.72881e+08	3.81241e+08	3.52892e+08	3.39125e+08	3.68426e+08	3.7052e+08	3.45433e+08	3.56825e+08	3.72021e+08	High	High	High	High
High	P11412	Glucose-6-phosphate 1-dehydrogenase [OS=Saccharomyces cerevisiae (strain ATCC 204508 / S288c)]	0	379.713	71	37	642	37	505	57.5	6.3	1698.6	37	other metabolic processes;stress response	cytosol	other molecular function	Pf00479, Pf02781	855480	ZWF1	D6W0V2; E9P908; P11412; sce:YNL241C		TP53 Regulates Metabolic Genes; Pentose phosphate pathway	2	0	37	1.95499e+08	1.94224e+08	1.86581e+08	1.95868e+08	1.91192e+08	1.91104e+08	2.0294e+08	1.87838e+08	1.9073e+08	2.05466e+08	1.91012e+08	1.84314e+08	1.93783e+08	1.94729e+08	1.79255e+08	1.82821e+08	2.07097e+08	2.09438e+08	2.58764e+08	2.16992e+08	High	High	High	High
High	P31688	Trehalose-phosphatase [OS=Saccharomyces cerevisiae (strain ATCC 204508 / S288c)]	0	326.011	43	38	613	37	896	102.9	8.15	1353.78	38	cell organization and biogenesis;other metabolic processes;stress response;other biological processes	other cell component	other molecular function	Pf00982, Pf02358	851646	TPS2	D6VS60; P31688; sce:YDR074W			0	1	37	1.08994e+08	1.18972e+08	9.7348e+07	1.01976e+08	1.00599e+08	1.19529e+08	9.01452e+07	1.29011e+08	1.23149e+08	1.09319e+08	1.22806e+08	1.24914e+08	1.30943e+08	1.06923e+08	1.12634e+08	1.15021e+08	1.29248e+08	1.0729e+08	1.20218e+08	1.24369e+08	High	High	High	High
High	P38720	6-phosphogluconate dehydrogenase, decarboxylating 1 [OS=Saccharomyces cerevisiae (strain ATCC 204508 / S288c)]	0	754.694	83	47	1413	36	489	53.5	6.64	4504.56	47	other metabolic processes;stress response	cytosol	other molecular function	Pf00393, Pf03446	856589	GND1	D3DLD1; P38720; sce:YHR183W	Pentose phosphate pathway 2	Pentose phosphate pathway	2	13	36	1.0773e+09	1.14489e+09	1.11832e+09	1.15951e+09	1.08115e+09	1.15867e+09	1.07969e+09	1.18034e+09	1.11253e+09	1.13819e+09	1.06546e+09	1.09232e+09	1.13445e+09	1.15688e+09	1.13801e+09	1.09538e+09	1.21276e+09	1.0785e+09	1.15116e+09	1.18452e+09	High	High	High	High
High	P38625	GMP synthase [glutamine-hydrolyzing] [OS=Saccharomyces cerevisiae (strain ATCC 204508 / S288c)]	0	633.767	64	36	1082	36	525	58.4	6.49	3207.18	36	other metabolic processes	cytosol	other molecular function	Pf00117, Pf00958, Pf02540	855257	GUA1	D6W042; P38625; sce:YMR217W		Purine ribonucleoside monophosphate biosynthesis; Azathioprine ADME	2	0	36	7.13319e+08	7.37127e+08	7.2548e+08	7.28451e+08	6.25137e+08	6.49065e+08	6.90293e+08	6.72222e+08	7.02409e+08	6.98997e+08	7.1181e+08	7.16966e+08	7.09511e+08	6.8224e+08	6.78592e+08	7.03974e+08	7.45894e+08	7.39404e+08	7.63483e+08	6.65686e+08	High	High	High	High
High	P46367	Potassium-activated aldehyde dehydrogenase, mitochondrial [OS=Saccharomyces cerevisiae (strain ATCC 204508 / S288c)]	0	572.402	80	38	788	36	519	56.7	6.74	2607.7	38	other metabolic processes	mitochondrion	other molecular function	Pf00171	854556	ALD4	D6W367; P46367; Q08898; sce:YOR374W		RA biosynthesis pathway; Ethanol oxidation; Metabolism of serotonin; Smooth Muscle Contraction; Fructose catabolism	5	2	36	3.61729e+08	3.44531e+08	3.40088e+08	3.67775e+08	3.40189e+08	3.74064e+08	3.34371e+08	4.06301e+08	4.54167e+08	4.28158e+08	4.52758e+08	4.17315e+08	4.07205e+08	3.69946e+08	4.0691e+08	4.07865e+08	4.21527e+08	3.81236e+08	3.67942e+08	3.64331e+08	High	High	High	High
High	P40024	ABC transporter ATP-binding protein ARB1 [OS=Saccharomyces cerevisiae (strain ATCC 204508 / S288c)]	0	559.989	57	36	851	36	610	68.3	6.51	2570.24	36	transport;other biological processes	nucleus	other molecular function	Pf00005, Pf12848	856758	ARB1	D3DLT5; P40024; sce:YER036C			0	0	36	7.13364e+08	4.63737e+08	6.00467e+08	6.34981e+08	5.76402e+08	6.29642e+08	5.85657e+08	6.98773e+08	6.36054e+08	6.77209e+08	6.78102e+08	6.85067e+08	6.23182e+08	6.44762e+08	6.02235e+08	7.13855e+08	6.37306e+08	6.13952e+08	6.67581e+08	6.32103e+08	High	High	High	High
High	P0CX48	40S ribosomal protein S11-B [OS=Saccharomyces cerevisiae (strain ATCC 204508 / S288c)]	0	532.218	92	36	1120	36	156	17.7	10.78	2565.83	36	cell organization and biogenesis;protein metabolism;RNA metabolism OR transcription;other metabolic processes	cytosol;translational apparatus	nucleic acid binding activity;other molecular function	Pf00366, Pf16205	851589; 852337	RPS11B	D6VQ48; O11852; P0CX48; P26781; sce:YBR048W; sce:YDR025W		L13a-mediated translational silencing of Ceruloplasmin expression; SRP-dependent cotranslational protein targeting to membrane; Formation of a pool of free 40S subunits; GTP hydrolysis and joining of the 60S ribosomal subunit; Nonsense Mediated Decay (NMD) independent of the Exon Junction Complex (EJC); Nonsense Mediated Decay (NMD) enhanced by the Exon Junction Complex (EJC); Translation initiat…	10	0	36	3.55242e+09	3.24198e+09	3.35013e+09	3.28231e+09	3.68311e+09	3.45721e+09	3.41119e+09	3.48447e+09	3.40698e+09	3.2889e+09	3.73005e+09	3.38236e+09	3.4872e+09	3.45662e+09	3.31248e+09	3.39506e+09	3.39935e+09	3.50639e+09	3.40055e+09	3.38777e+09	High	High	High	High
High	P49723	Ribonucleoside-diphosphate reductase small chain 2 [OS=Saccharomyces cerevisiae (strain ATCC 204508 / S288c)]	0	503.332	85	36	994	36	345	40	5.21	2229.52	36	DNA metabolism;other metabolic processes	cytosol;nucleus;other cell component	other molecular function	Pf00268	853091	RNR4	D6VUW4; P49723; Q66R92; sce:YGR180C			0	0	36	7.39587e+08	7.84812e+08	7.83428e+08	7.47743e+08	7.68015e+08	8.22337e+08	8.24287e+08	8.37461e+08	6.75163e+08	7.76561e+08	8.21489e+08	8.22625e+08	8.28449e+08	8.06088e+08	8.25889e+08	7.78763e+08	8.28083e+08	7.48116e+08	7.67907e+08	7.59919e+08	High	High	High	High
High	P20449	ATP-dependent RNA helicase DBP5 [OS=Saccharomyces cerevisiae (strain ATCC 204508 / S288c)]	0	451.385	73	36	677	36	482	53.8	7.43	1718.15	36	cell organization and biogenesis;protein metabolism;other metabolic processes;transport	other membranes;nucleus;other cell component	nucleic acid binding activity;other molecular function	Pf00270, Pf00271	854211	DBP5	D6W2B2; P20449; sce:YOR046C			0	0	36	1.6856e+08	1.3354e+08	1.59974e+08	1.85544e+08	1.2602e+08	1.73825e+08	1.57945e+08	1.38076e+08	1.48334e+08	1.39104e+08	1.58626e+08	1.34778e+08	1.54057e+08	1.32031e+08	1.23763e+08	1.30716e+08	1.48292e+08	1.68572e+08	1.38378e+08	1.29477e+08	High	High	High	High
High	P16387	Pyruvate dehydrogenase E1 component subunit alpha, mitochondrial [OS=Saccharomyces cerevisiae (strain ATCC 204508 / S288c)]	0	406.886	67	36	1004	36	420	46.3	8.1	2239.13	36	other metabolic processes;other biological processes	mitochondrion	other molecular function	Pf00676	856925	PDA1	D3DM87; P16387; sce:YER178W		Pyruvate metabolism; Glyoxylate metabolism and glycine degradation	2	0	36	4.39229e+08	4.55056e+08	4.18019e+08	4.27007e+08	4.91271e+08	4.97982e+08	4.86378e+08	4.90253e+08	4.07861e+08	4.57791e+08	5.07912e+08	4.96697e+08	4.9908e+08	4.92367e+08	4.80849e+08	4.53814e+08	4.1516e+08	4.47859e+08	4.46519e+08	4.29733e+08	High	High	High	High
High	P12612	T-complex protein 1 subunit alpha [OS=Saccharomyces cerevisiae (strain ATCC 204508 / S288c)]	0	404.392	64	36	659	36	559	60.4	6.49	1522.03	36	other biological processes	cytosol	other molecular function	Pf00118	851798	TCP1	D6VSJ6; P12612; sce:YDR212W		Association of TriC/CCT with target proteins during biosynthesis; Cooperation of PDCL (PhLP1) and TRiC/CCT in G-protein beta folding	2	0	36	6.79569e+08	6.37724e+08	7.19131e+08	6.87766e+08	6.08512e+08	7.09525e+08	6.65134e+08	7.05015e+08	6.60683e+08	6.91808e+08	6.50473e+08	6.60961e+08	6.31647e+08	6.7977e+08	7.02544e+08	6.97499e+08	6.36371e+08	6.88167e+08	6.3179e+08	6.24352e+08	High	High	High	High
High	P20967	2-oxoglutarate dehydrogenase, mitochondrial [OS=Saccharomyces cerevisiae (strain ATCC 204508 / S288c)]	0	390.598	41	36	627	36	1014	114.3	7.21	1434.94	36	other metabolic processes	mitochondrion;other cell component	other molecular function	Pf00676, Pf02779, Pf16078, Pf16870	854681	KGD1	D6VVG2; P20967; sce:YIL125W		Citric acid cycle (TCA cycle); Glyoxylate metabolism and glycine degradation; Lysine catabolism	3	0	36	1.40633e+08	1.27417e+08	1.18929e+08	1.20618e+08	1.19171e+08	1.34384e+08	1.12218e+08	1.44137e+08	1.45822e+08	1.31244e+08	1.73209e+08	1.38095e+08	1.56137e+08	1.34282e+08	1.45496e+08	1.47334e+08	1.36786e+08	1.54871e+08	1.3494e+08	1.08005e+08	High	High	High	High
High	P32074	Coatomer subunit gamma [OS=Saccharomyces cerevisiae (strain ATCC 204508 / S288c)]	0	366.489	52	36	576	36	935	104.8	5.12	1412.39	36	transport	other membranes;ER/Golgi;other cytoplasmic organelle	other molecular function	Pf01602, Pf08752, Pf16381	855429	SEC21	D6W0Q6; P32074; sce:YNL287W		COPI-mediated anterograde transport; COPI-dependent Golgi-to-ER retrograde traffic	2	0	36	1.58289e+08	1.67129e+08	1.6278e+08	1.38773e+08	1.58272e+08	1.74554e+08	1.38394e+08	1.74881e+08	1.52897e+08	1.77273e+08	1.6152e+08	1.65516e+08	1.63119e+08	1.69211e+08	1.72581e+08	1.78093e+08	1.61818e+08	183428213	1.69936e+08	1.57825e+08	High	High	High	High
High	P48415	COPII coat assembly protein SEC16 [OS=Saccharomyces cerevisiae (strain ATCC 204508 / S288c)]	0	313.56	25	36	400	36	2195	241.5	5.38	741.95	36	cell organization and biogenesis;other metabolic processes;transport;other biological processes	other membranes;ER/Golgi	other molecular function	Pf12931, Pf12932, Pf12935	856020	SEC16	D6W3T2; P48415; Q02822; sce:YPL085W			0	0	36	6.3628e+07	6.88549e+07	7.20356e+07	7.08299e+07	6.58712e+07	6.22115e+07	6.30118e+07	6.28766e+07	5.53006e+07	6.21164e+07	6.60009e+07	6.1936e+07	6.60202e+07	6.78727e+07	6.36419e+07	6.17392e+07	7.82798e+07	7.57797e+07	6.21233e+07	7.29759e+07	High	High	High	High
High	P53742	Nucleolar GTP-binding protein 2 [OS=Saccharomyces cerevisiae (strain ATCC 204508 / S288c)]	0	286.554	70	36	455	36	486	55.5	9.5	942.8	36	transport;other biological processes	nucleus;other cell component	nucleic acid binding activity;other molecular function	Pf01926, Pf08153	855789	NOG2	D6W1M8; P53742; sce:YNR053C			0	0	36	1.12828e+08	1.35037e+08	1.11238e+08	1.09501e+08	9.73635e+07	1.12119e+08	1.08733e+08	1.41637e+08	1.15417e+08	1.19751e+08	1.13239e+08	1.19313e+08	1.19912e+08	1.13794e+08	1.19024e+08	1.25154e+08	1.05883e+08	1.15803e+08	1.18031e+08	1.03725e+08	High	High	High	High
High	P15274	AMP deaminase [OS=Saccharomyces cerevisiae (strain ATCC 204508 / S288c)]	0	229.95	46	36	454	36	810	93.2	6.61	537.74	36	other metabolic processes	cytosol	other molecular function	Pf19326	854973	AMD1	D6VZE0; P15274; sce:YML035C		Neutrophil degranulation; Purine salvage	2	0	36	5.69683e+07	6.20406e+07	5.65057e+07	5.66688e+07	6.03163e+07	5.54523e+07	6.17407e+07	5.36268e+07	5.32137e+07	6.0388e+07	6.62941e+07	5.49612e+07	5.85925e+07	5.3753e+07	5.76857e+07	5.48852e+07	6.24353e+07	6.16869e+07	5.16708e+07	5.19448e+07	High	High	High	High
High	P32319	Vacuolar protein sorting/targeting protein VPS10 [OS=Saccharomyces cerevisiae (strain ATCC 204508 / S288c)]	0	228.614	26	36	435	36	1579	177.7	4.89	646.37	36	cell organization and biogenesis;other metabolic processes;transport	other membranes;cytosol;ER/Golgi	other molecular function	Pf15901	852264	PEP1	D6VPY3; P32319; sce:YBL017C			0	0	36	8.66531e+07	9.88751e+07	9.52272e+07	9.70657e+07	9.12283e+07	8.86781e+07	8.70207e+07	9.76929e+07	8.55653e+07	9.26727e+07	8.93401e+07	8.94256e+07	8.9514e+07	9.60351e+07	9.29435e+07	9.1941e+07	9.64119e+07	9.06652e+07	8.71381e+07	8.59592e+07	High	High	High	High
High	P38737	Proteasome component ECM29 [OS=Saccharomyces cerevisiae (strain ATCC 204508 / S288c)]	0	201.826	21	37	386	36	1868	210.3	6.55	578.92	37	cell organization and biogenesis;protein metabolism;other metabolic processes;stress response	nucleus;other cell component	other molecular function	Pf13001	856355	ECM29	D3DKT8; P38737; sce:YHL030W			0	1	36	5.16465e+07	5.51238e+07	4.62792e+07	4.40666e+07	5.24899e+07	5.40117e+07	5.3105e+07	4.98373e+07	5.52797e+07	5.56381e+07	5.81976e+07	5.6747e+07	5.78798e+07	5.38239e+07	5.71889e+07	5.74105e+07	4.85389e+07	4.63565e+07	4.75062e+07	4.70319e+07	High	High	High	High
High	P28274	CTP synthase 1 [OS=Saccharomyces cerevisiae (strain ATCC 204508 / S288c)]	0	610.457	63	40	1160	35	579	64.7	6.01	2990.51	40	other metabolic processes	other cell component	other molecular function	Pf00117, Pf06418	852241	URA7	D6VPW0; P28274; sce:YBL039C		Interconversion of nucleotide di- and triphosphates	1	6	35	4.69007e+08	4.47402e+08	4.59534e+08	4.42581e+08	4.57553e+08	4.15798e+08	4.27296e+08	4.62867e+08	5.07574e+08	4.64445e+08	4.75786e+08	4.41173e+08	4.72022e+08	4.44316e+08	4.42173e+08	4.79436e+08	4.85125e+08	4.71053e+08	4.79684e+08	4.2044e+08	High	High	High	High
High	P36008	Elongation factor 1-gamma 2 [OS=Saccharomyces cerevisiae (strain ATCC 204508 / S288c)]	0	530.963	71	39	1805	35	412	46.5	7.87	3365.57	39	protein metabolism;other metabolic processes	translational apparatus;nucleus;other cell component	enzyme regulator activity;nucleic acid binding activity	Pf00043, Pf00647, Pf02798	853781	TEF4	D6VXK6; P36008; sce:YKL081W			0	4	35	2.14983e+09	2.08971e+09	2.15946e+09	2.05427e+09	2.14037e+09	2.11217e+09	2.08904e+09	2.16525e+09	2.09323e+09	2.01675e+09	2.18588e+09	2.20709e+09	2.14902e+09	2.07423e+09	2.23239e+09	2.1449e+09	2.10774e+09	2.07754e+09	2.08606e+09	1.9868e+09	High	High	High	High
High	P32527	Zuotin [OS=Saccharomyces cerevisiae (strain ATCC 204508 / S288c)]	0	529.366	67	35	1097	35	433	49	8.25	3025.33	35	protein metabolism;RNA metabolism OR transcription;other metabolic processes;stress response;transport;other biological processes	cytosol;translational apparatus;nucleus;other cell component	translation activity;nucleic acid binding activity;other molecular function	Pf00226, Pf16717	853202	ZUO1	D6VV62; P32527; sce:YGR285C			0	0	35	5.61918e+08	5.5926e+08	5.59601e+08	6.11768e+08	5.72857e+08	5.41607e+08	5.41881e+08	5.75649e+08	5.4192e+08	5.3949e+08	5.68243e+08	5.52291e+08	5.46371e+08	5.15532e+08	5.74453e+08	5.87445e+08	5.32462e+08	5.45314e+08	5.34896e+08	5.17242e+08	High	High	High	High
High	P31116	Homoserine dehydrogenase [OS=Saccharomyces cerevisiae (strain ATCC 204508 / S288c)]	0	514.986	84	35	931	35	359	38.5	7.44	3006.51	35	other metabolic processes		kinase activity;other molecular function	Pf00742, Pf03447	853604	HOM6	D6VWV8; P31116; sce:YJR139C			0	0	35	1.03424e+09	1.03299e+09	9.71247e+08	1.0277e+09	1.04898e+09	9.9041e+08	1.08953e+09	1.00937e+09	1.08964e+09	1.02825e+09	1.04383e+09	1.04419e+09	1.08651e+09	1.03597e+09	1.03494e+09	1.04181e+09	1.05947e+09	1.02321e+09	1.0259e+09	1.02561e+09	High	High	High	High
High	P37292	Serine hydroxymethyltransferase, mitochondrial [OS=Saccharomyces cerevisiae (strain ATCC 204508 / S288c)]	0	463.131	71	36	847	35	490	53.7	8.72	2144.78	36	other metabolic processes	mitochondrion;other cell component	other molecular function	Pf00464	852565	SHM1	D6VQR0; P37292; sce:YBR263W		Metabolism of folate and pterines; Carnitine synthesis	2	0	35	3.79904e+08	6.23585e+08	3.41802e+08	3.72928e+08	3.4155e+08	3.41942e+08	3.73226e+08	3.56994e+08	5.68537e+08	3.68149e+08	3.33154e+08	3.58329e+08	3.66804e+08	3.29822e+08	3.84826e+08	3.78755e+08	4.08653e+08	3.83301e+08	6.34886e+08	3.15562e+08	High	High	High	High
High	P40413	T-complex protein 1 subunit epsilon [OS=Saccharomyces cerevisiae (strain ATCC 204508 / S288c)]	0	413.193	70	35	684	35	562	61.9	5.53	1532.63	35	other biological processes	cytosol	other molecular function	Pf00118	853527	CCT5	D6VWN5; P40413; sce:YJR064W		Association of TriC/CCT with target proteins during biosynthesis; Cooperation of PDCL (PhLP1) and TRiC/CCT in G-protein beta folding	2	0	35	3.36787e+08	3.42176e+08	3.19016e+08	3.55529e+08	3.36181e+08	3.22681e+08	3.28222e+08	3.38422e+08	3.05745e+08	3.4346e+08	3.28126e+08	3.18795e+08	3.3758e+08	3.39346e+08	3.53717e+08	3.15983e+08	3.45376e+08	3.4514e+08	3.38844e+08	3.25531e+08	High	High	High	High
High	P32563	V-type proton ATPase subunit a, vacuolar isoform [OS=Saccharomyces cerevisiae (strain ATCC 204508 / S288c)]	0	407.897	41	35	615	35	840	95.5	5.48	1506.78	35	cell organization and biogenesis;other metabolic processes;stress response;transport;other biological processes	other membranes;other cytoplasmic organelle	transporter activity;other molecular function	Pf01496	854444	VPH1	D6W2X0; P32563; sce:YOR270C		Neutrophil degranulation; ROS and RNS production in phagocytes; Insulin receptor recycling; Transferrin endocytosis and recycling; Amino acids regulate mTORC1	5	0	35	5.45684e+08	5.48245e+08	4.81453e+08	5.3042e+08	5.77589e+08	5.50514e+08	5.54933e+08	5.36152e+08	5.55755e+08	5.43447e+08	5.06539e+08	5.42183e+08	5.10351e+08	5.39856e+08	5.56773e+08	5.47439e+08	4.84467e+08	5.55274e+08	5.29353e+08	4.91524e+08	High	High	High	High
High	P38427	Trehalose synthase complex regulatory subunit TSL1 [OS=Saccharomyces cerevisiae (strain ATCC 204508 / S288c)]	0	366.655	39	37	609	35	1098	122.9	6.64	1334.66	37	other metabolic processes;stress response	other cell component	enzyme regulator activity;other molecular function	Pf00982, Pf02358	854872	TSL1	D6W0I5; P38427; sce:YML100W			0	2	35	1.36033e+08	1.41019e+08	1.18788e+08	1.31698e+08	1.45641e+08	1.32253e+08	1.27483e+08	1.29438e+08	1.63373e+08	1.70433e+08	1.63694e+08	1.42973e+08	1.36053e+08	1.42021e+08	1.41415e+08	1.22724e+08	1.47458e+08	1.26088e+08	1.32652e+08	1.48534e+08	High	High	High	High
High	P33299	26S proteasome regulatory subunit 7 homolog [OS=Saccharomyces cerevisiae (strain ATCC 204508 / S288c)]	0	336.399	78	36	656	35	467	52	5.47	1353.37	36	cell organization and biogenesis;protein metabolism;other metabolic processes;other biological processes	nucleus;other cell component	other molecular function	Pf00004, Pf17862	853712	RPT1	D6VX51; P33299; sce:YKL145W	Proteasome degradation	Neutrophil degranulation; Cross-presentation of soluble exogenous antigens (endosomes); TNFR2 non-canonical NF-kB pathway; Ub-specific processing proteases	5	1	35	1.71391e+08	1.75668e+08	1.64835e+08	1.8109e+08	1.82168e+08	1.78581e+08	1.82831e+08	1.78562e+08	1.73617e+08	1.79378e+08	1.90179e+08	1.81535e+08	1.72385e+08	1.75472e+08	1.79152e+08	1.69214e+08	1.76132e+08	180845598	1.8332e+08	1.75397e+08	High	High	High	High
High	Q12754	Ribosomal RNA-processing protein 12 [OS=Saccharomyces cerevisiae (strain ATCC 204508 / S288c)]	0	297.167	35	35	523	35	1228	137.4	7.02	1042.79	35	RNA metabolism OR transcription;other metabolic processes;other biological processes	translational apparatus;nucleus;other cell component		Pf08161	856095	RRP12	D6W400; Q12754; Q7LH12; sce:YPL012W			0	0	35	2.48338e+08	2.33282e+08	2.02772e+08	2.20956e+08	2.76621e+08	2.62277e+08	2.38132e+08	2.50975e+08	2.40895e+08	2.20643e+08	2.27033e+08	2.56434e+08	2.43595e+08	2.70861e+08	2.51736e+08	2.51568e+08	2.26873e+08	2.20571e+08	2.55706e+08	2.14971e+08	High	High	High	High
High	P24276	Protein SSD1 [OS=Saccharomyces cerevisiae (strain ATCC 204508 / S288c)]	0	243.974	35	35	463	35	1250	139.9	7.64	646.1	35	cell cycle OR cell proliferation;RNA metabolism OR transcription;other metabolic processes;other biological processes	nucleus;other cell component	nucleic acid binding activity;other molecular function	Pf00773, Pf17849, Pf17877	851887	SSD1	D6VSS2; P24276; sce:YDR293C			0	0	35	8.72496e+07	7.67783e+07	8.94313e+07	7.73165e+07	8.30206e+07	8.73895e+07	8.46583e+07	9.37928e+07	8.86401e+07	7.90875e+07	9.56506e+07	9.23285e+07	9.2457e+07	8.00241e+07	8.53156e+07	9.213e+07	8.32431e+07	8.38731e+07	9.08346e+07	7.58272e+07	High	High	High	High
High	P47169	Sulfite reductase [NADPH] subunit beta [OS=Saccharomyces cerevisiae (strain ATCC 204508 / S288c)]	0	220.761	31	36	317	35	1442	161.1	5.49	397.55	36	other metabolic processes	other cell component	other molecular function	Pf00258, Pf01077, Pf03460	853602	MET5	D6VWV6; P47169; sce:YJR137C			0	0	35	1.19068e+08	1.20259e+08	9.78499e+07	1.19172e+08	1.65119e+08	1.41314e+08	1.34416e+08	1.24764e+08	1.13774e+08	1.08045e+08	1.47692e+08	1.18276e+08	1.0772e+08	1.30312e+08	1.21024e+08	1.15095e+08	1.01549e+08	1.25122e+08	1.21041e+08	1.40999e+08	High	High	High	High
High	P25491	Mitochondrial protein import protein MAS5 [OS=Saccharomyces cerevisiae (strain ATCC 204508 / S288c)]	0	709.146	57	34	1201	34	409	44.6	6.3	3252.27	34	cell organization and biogenesis;protein metabolism;other metabolic processes;stress response;transport;other biological processes	cytosol;nucleus;other cell component	other molecular function	Pf00226, Pf00684, Pf01556	855661	YDJ1	D6W1B6; P25491; sce:YNL064C		HSP90 chaperone cycle for steroid hormone receptors (SHR) in the presence of ligand	1	0	34	5.24611e+08	5.84353e+08	5.65653e+08	6.08445e+08	6.06266e+08	5.41248e+08	5.18524e+08	5.37739e+08	5.78065e+08	6.53275e+08	5.33816e+08	6.04597e+08	5.35737e+08	5.47339e+08	5.15178e+08	5.66004e+08	5.90159e+08	5.64641e+08	5.96123e+08	5.73176e+08	High	High	High	High
High	P54839	Hydroxymethylglutaryl-CoA synthase [OS=Saccharomyces cerevisiae (strain ATCC 204508 / S288c)]	0	587.032	59	34	830	34	491	55	8.16	2470.98	34	other metabolic processes		other molecular function	Pf01154, Pf08540	854913	ERG13	D6W0F9; P54839; sce:YML126C	Cholesterol biosynthesis	Cholesterol biosynthesis; Synthesis of Ketone Bodies	3	0	34	5.2337e+08	5.27354e+08	5.55491e+08	5.46578e+08	5.07807e+08	5.27655e+08	5.40773e+08	5.28445e+08	5.30055e+08	5.13644e+08	5.28222e+08	5.56891e+08	5.22431e+08	5.31525e+08	5.32766e+08	5.24629e+08	5.64928e+08	520127023	5.2547e+08	5.3113e+08	High	High	High	High
High	P38791	Deoxyhypusine synthase [OS=Saccharomyces cerevisiae (strain ATCC 204508 / S288c)]	0	485.228	94	34	701	34	387	42.9	5.77	1885	34	protein metabolism;other metabolic processes		other molecular function	Pf01916	856465	DYS1	D3DL17; P38791; sce:YHR068W		Hypusine synthesis from eIF5A-lysine	1	0	34	4.7755e+08	4.81321e+08	4.67139e+08	4.98789e+08	4.29965e+08	4.20847e+08	4.61837e+08	4.74713e+08	4.65385e+08	4.64888e+08	3.6495e+08	4.49892e+08	4.53337e+08	3.91699e+08	4.40647e+08	4.76486e+08	4.89488e+08	4.90745e+08	4.99765e+08	4.84233e+08	High	High	High	High
High	P41921	Glutathione reductase [OS=Saccharomyces cerevisiae (strain ATCC 204508 / S288c)]	0	473.295	74	34	692	34	483	53.4	7.83	1945.11	34	protein metabolism;other metabolic processes;stress response;other biological processes	cytosol;nucleus	other molecular function	Pf00070, Pf02852, Pf12831	856014	GLR1	D6W3S6; P41921; sce:YPL091W		TP53 Regulates Metabolic Genes; Detoxification of Reactive Oxygen Species; Interconversion of nucleotide di- and triphosphates	3	0	34	2.00531e+08	2.12729e+08	1.96177e+08	2.04214e+08	2.02319e+08	1.91989e+08	2.00286e+08	1.82767e+08	1.91909e+08	1.92175e+08	2.19904e+08	1.88096e+08	2.25052e+08	2.0221e+08	2.01225e+08	1.91258e+08	2.05926e+08	1.92114e+08	2.21812e+08	1.95711e+08	High	High	High	High
High	Q12109	Tryptophan--tRNA ligase, cytoplasmic [OS=Saccharomyces cerevisiae (strain ATCC 204508 / S288c)]	0	450.111	63	34	812	34	432	49.3	6.81	1835.79	34	protein metabolism;RNA metabolism OR transcription;other metabolic processes		other molecular function	Pf00579	854056	WRS1	D6W1X1; E9P8Z9; Q12109; sce:YOL097C			0	0	34	2.42267e+08	2.43087e+08	2.57647e+08	2.38108e+08	2.37311e+08	2.51404e+08	2.37572e+08	2.48182e+08	2.35589e+08	2.41949e+08	2.54845e+08	2.41398e+08	2.52713e+08	2.49645e+08	2.52537e+08	2.54532e+08	2.40083e+08	2.43637e+08	2.43013e+08	2.30589e+08	High	High	High	High
High	P12385	Eukaryotic peptide chain release factor subunit 1 [OS=Saccharomyces cerevisiae (strain ATCC 204508 / S288c)]	0	421.86	63	34	747	34	437	49	5.05	1988.54	34	cell organization and biogenesis;protein metabolism;RNA metabolism OR transcription;other metabolic processes	cytosol;other cell component	nucleic acid binding activity	Pf03463, Pf03464, Pf03465	852440	SUP45	D6VQD9; P12385; sce:YBR143C		Nonsense Mediated Decay (NMD) independent of the Exon Junction Complex (EJC); Nonsense Mediated Decay (NMD) enhanced by the Exon Junction Complex (EJC); Eukaryotic Translation Termination	3	0	34	3.70635e+08	3.25754e+08	3.58371e+08	3.15674e+08	3.45635e+08	3.15215e+08	3.62801e+08	3.7591e+08	3.64841e+08	3.46563e+08	3.39815e+08	3.45096e+08	3.70225e+08	3.29948e+08	3.39612e+08	3.26678e+08	3.43386e+08	3.44567e+08	4.40008e+08	3.22305e+08	High	High	High	High
High	P30624	Long-chain-fatty-acid--CoA ligase 1 [OS=Saccharomyces cerevisiae (strain ATCC 204508 / S288c)]	0	392.817	56	36	665	34	700	77.8	7.62	1544.22	36	other metabolic processes;transport	plasma membrane;other membranes;other cell component	other molecular function	Pf00501	854495	FAA1	D6W316; P30624; sce:YOR317W		Intracellular metabolism of fatty acids regulates insulin secretion; Synthesis of very long-chain fatty acyl-CoAs	2	2	34	5.19403e+08	4.80474e+08	4.51825e+08	4.66893e+08	5.07909e+08	4.76016e+08	4.35071e+08	5.7051e+08	4.76376e+08	5.10759e+08	5.25984e+08	5.09306e+08	4.72861e+08	4.71648e+08	4.99768e+08	4.94479e+08	4.75872e+08	460603602	4.41121e+08	4.66428e+08	High	High	High	High
High	P0CX50	60S ribosomal protein L18-B [OS=Saccharomyces cerevisiae (strain ATCC 204508 / S288c)]	0	385.155	86	34	4147	34	186	20.6	11.71	6024.95	34	protein metabolism;other metabolic processes	cytosol;translational apparatus	nucleic acid binding activity;other molecular function	Pf17135	854029; 855415	RPL18B	D6W0P3; P07279; P0CX50; sce:YNL301C; sce:YOL120C		L13a-mediated translational silencing of Ceruloplasmin expression; Nonsense Mediated Decay (NMD) independent of the Exon Junction Complex (EJC); Nonsense Mediated Decay (NMD) enhanced by the Exon Junction Complex (EJC); SRP-dependent cotranslational protein targeting to membrane; Formation of a pool of free 40S subunits; GTP hydrolysis and joining of the 60S ribosomal subunit	6	0	34	2.84219e+09	2.48613e+09	2.41939e+09	2.43843e+09	3.3396e+09	3.15253e+09	3.23334e+09	2.98108e+09	2.57958e+09	2.40194e+09	3.14837e+09	2.93794e+09	3.01038e+09	3.08731e+09	3.01357e+09	2.78863e+09	2.41065e+09	2.81493e+09	2.60886e+09	2.60834e+09	High	High	High	High
High	P04046	Amidophosphoribosyltransferase [OS=Saccharomyces cerevisiae (strain ATCC 204508 / S288c)]	0	350.597	74	34	597	34	510	56.7	6.28	1477.42	34	other metabolic processes		other molecular function	Pf00156, Pf13522	855346	ADE4	D6W0C7; P04046; sce:YMR300C			0	0	34	1.95194e+08	1.88101e+08	1.95969e+08	1.87187e+08	1.78205e+08	1.91312e+08	1.98074e+08	1.80099e+08	2.16311e+08	2.09081e+08	1.95243e+08	1.99344e+08	2.00126e+08	1.86338e+08	2.09284e+08	2.13428e+08	1.7962e+08	1.99806e+08	2.03419e+08	1.65899e+08	High	High	High	High
High	P39940	E3 ubiquitin-protein ligase RSP5 [OS=Saccharomyces cerevisiae (strain ATCC 204508 / S288c)]	0	313.719	47	34	533	34	809	91.8	6.7	1183.28	34	cell organization and biogenesis;protein metabolism;other metabolic processes;transport;other biological processes	plasma membrane;other membranes;cytoskeleton;ER/Golgi;nucleus;other cytoplasmic organelle;other cell component	other molecular function	Pf00168, Pf00397, Pf00632	856862	RSP5	D3DM31; P39940; sce:YER125W		Antigen processing: Ubiquitination & Proteasome degradation; RHOQ GTPase cycle; RHOU GTPase cycle	3	0	34	1.07658e+08	1.13866e+08	1.02268e+08	1.09746e+08	1.01044e+08	1.09457e+08	1.01478e+08	1.1034e+08	1.00842e+08	1.03062e+08	1.05032e+08	1.08599e+08	1.0259e+08	1.16185e+08	1.07815e+08	1.05637e+08	9.98194e+07	1.08896e+08	1.08611e+08	1.12669e+08	High	High	High	High
High	P0CX46	60S ribosomal protein L2-B [OS=Saccharomyces cerevisiae (strain ATCC 204508 / S288c)]	0	687.444	85	33	1875	33	254	27.4	11.11	5236.45	33	protein metabolism;other metabolic processes	cytosol;translational apparatus	nucleic acid binding activity;other molecular function	Pf00181, Pf03947	850590; 854794	RPL2B	D6VTR2; P05736; P0CX46; sce:YFR031C-A; sce:YIL018W		L13a-mediated translational silencing of Ceruloplasmin expression; SRP-dependent cotranslational protein targeting to membrane; Formation of a pool of free 40S subunits; GTP hydrolysis and joining of the 60S ribosomal subunit; Nonsense Mediated Decay (NMD) independent of the Exon Junction Complex (EJC); Nonsense Mediated Decay (NMD) enhanced by the Exon Junction Complex (EJC)	6	0	33	4.65779e+09	4.51437e+09	4.52745e+09	4.57224e+09	4.51771e+09	4.32291e+09	4.27892e+09	4.51608e+09	4.58497e+09	4.68261e+09	4.17275e+09	4.43302e+09	4.39854e+09	4.19251e+09	4.25787e+09	4.37451e+09	4.54896e+09	4.4626e+09	4.48092e+09	4.72011e+09	High	High	High	High
High	P17709	Glucokinase-1 [OS=Saccharomyces cerevisiae (strain ATCC 204508 / S288c)]	0	564.652	72	36	904	33	500	55.3	6.19	2543.37	36	other metabolic processes;transport;other biological processes	mitochondrion	kinase activity;other molecular function	Pf00349, Pf03727	850317	GLK1	D6VQX5; P17709; sce:YCL040W		Neutrophil degranulation; Regulation of Glucokinase by Glucokinase Regulatory Protein	3	3	33	4.08733e+08	4.26702e+08	3.8763e+08	4.51755e+08	4.42969e+08	4.743e+08	4.19866e+08	4.76754e+08	5.3872e+08	4.89082e+08	4.80385e+08	4.724e+08	4.54139e+08	4.60568e+08	4.4418e+08	4.64889e+08	5.32733e+08	4.40828e+08	4.64118e+08	5.2909e+08	High	High	High	High
High	P43616	Cys-Gly metallodipeptidase DUG1 [OS=Saccharomyces cerevisiae (strain ATCC 204508 / S288c)]	0	539.769	72	34	898	33	481	52.8	5.67	2656.68	34	protein metabolism;other metabolic processes	other cell component	other molecular function	Pf01546, Pf07687	850605	DUG1	D6VTS7; P43616; sce:YFR044C		Paracetamol ADME; Glutathione synthesis and recycling	2	0	33	9.87028e+08	1.01675e+09	1.02562e+09	8.71993e+08	8.63532e+08	9.35522e+08	9.53551e+08	9.87101e+08	9.48625e+08	1.02582e+09	9.11785e+08	1.01217e+09	9.64022e+08	8.89449e+08	9.58233e+08	1.06789e+09	1.03056e+09	9.32559e+08	9.84421e+08	9.15967e+08	High	High	High	High
High	P07213	Mitochondrial import receptor subunit TOM70 [OS=Saccharomyces cerevisiae (strain ATCC 204508 / S288c)]	0	493.781	51	33	659	33	617	70.1	5.35	1660.57	33	cell organization and biogenesis;transport	other membranes;mitochondrion	transporter activity;other molecular function	Pf00515	855602	TOM70	B0KZR5; B0KZS4; B0KZU2; B0KZY7; B0KZZ6; B0L005; B0L023; D6W162; P07213; sce:YNL121C			0	0	33	2.07738e+08	2.2287e+08	2.13439e+08	2.19526e+08	2.15534e+08	2.17159e+08	2.0818e+08	2.01067e+08	1.97394e+08	2.19509e+08	2.02576e+08	2.0309e+08	2.04836e+08	2.10036e+08	1.89412e+08	2.01168e+08	2.3486e+08	2.27016e+08	2.12294e+08	2.19921e+08	High	High	High	High
High	P54838	Dihydroxyacetone kinase 1 [OS=Saccharomyces cerevisiae (strain ATCC 204508 / S288c)]	0	455.202	60	33	636	33	584	62.2	5.41	1821.53	33	other metabolic processes;other biological processes	cytosol	kinase activity;other molecular function	Pf02733, Pf02734	854932	DAK1	D6VZA3; P54838; sce:YML070W		Fructose catabolism	1	0	33	2.33644e+08	2.29832e+08	2.42012e+08	2.29664e+08	2.16195e+08	2.42576e+08	2.15692e+08	2.22869e+08	2.3116e+08	2.22032e+08	2.19812e+08	2.21216e+08	2.31352e+08	2.55169e+08	2.31182e+08	2.3809e+08	2.17853e+08	2.33735e+08	2.25929e+08	2.38469e+08	High	High	High	High
High	P07283	Phosphomannomutase [OS=Saccharomyces cerevisiae (strain ATCC 204508 / S288c)]	0	436.497	87	33	974	33	254	29	5.24	2396.77	33	protein metabolism;other metabolic processes	cytosol	other molecular function	Pf03332	850499	SEC53	D6VTI5; P07283; Q70D76; Q70D77; sce:YFL045C		Synthesis of GDP-mannose	1	0	33	7.38735e+08	7.51285e+08	7.46508e+08	7.38284e+08	7.36193e+08	7.8782e+08	7.41737e+08	7.55539e+08	7.82539e+08	7.47275e+08	8.0507e+08	7.47742e+08	7.75927e+08	7.71945e+08	8.16142e+08	8.02884e+08	7.21756e+08	7.20629e+08	7.48288e+08	6.94466e+08	High	High	High	High
High	P29952	Mannose-6-phosphate isomerase [OS=Saccharomyces cerevisiae (strain ATCC 204508 / S288c)]	0	407.419	65	33	681	33	429	48.2	5.99	1723.1	33	protein metabolism;other metabolic processes	cytosol	other molecular function	Pf01238, Pf20511, Pf20512	856720	PMI40	D3DLP9; P29952; sce:YER003C		Synthesis of GDP-mannose	1	0	33	3.26896e+08	3.6485e+08	3.69756e+08	3.56452e+08	3.76028e+08	3.25553e+08	3.2851e+08	3.38919e+08	3.20581e+08	3.45573e+08	3.65117e+08	3.29801e+08	3.85418e+08	3.39446e+08	3.68235e+08	3.42321e+08	3.26057e+08	3.38192e+08	3.38895e+08	3.18107e+08	High	High	High	High
High	P09064	Eukaryotic translation initiation factor 2 subunit beta [OS=Saccharomyces cerevisiae (strain ATCC 204508 / S288c)]	0	406.743	81	33	645	33	285	31.6	9.5	1726.17	33	cell organization and biogenesis;protein metabolism;other metabolic processes	cytosol;translational apparatus;other cell component	nucleic acid binding activity;other molecular function	Pf01873	855838	SUI3	D6W3D3; P09064; Q6B200; sce:YPL237W		L13a-mediated translational silencing of Ceruloplasmin expression; Translation initiation complex formation; Formation of the ternary complex, and subsequently, the 43S complex; Ribosomal scanning and start codon recognition; Recycling of eIF2:GDP; ABC-family proteins mediated transport	6	0	33	2.82812e+08	2.6381e+08	2.81927e+08	2.82708e+08	2.92187e+08	2.97098e+08	5.49135e+08	2.52022e+08	3.0487e+08	2.61735e+08	3.4383e+08	2.79627e+08	2.97953e+08	2.9365e+08	3.00501e+08	2.86655e+08	2.55927e+08	2.80238e+08	2.64446e+08	2.41857e+08	High	High	High	High
High	P0CX32	40S ribosomal protein S24-B [OS=Saccharomyces cerevisiae (strain ATCC 204508 / S288c)]	0	376.671	81	33	1427	33	135	15.3	10.51	2696.58	33	protein metabolism;RNA metabolism OR transcription;other metabolic processes	cytosol;translational apparatus	other molecular function	Pf01282	854741; 856805	RPS24B	D3DLX9; P0CX32; P26782; sce:YER074W; sce:YIL069C		Nonsense Mediated Decay (NMD) independent of the Exon Junction Complex (EJC); Nonsense Mediated Decay (NMD) enhanced by the Exon Junction Complex (EJC); L13a-mediated translational silencing of Ceruloplasmin expression; Translation initiation complex formation; Formation of the ternary complex, and subsequently, the 43S complex; Ribosomal scanning and start codon recognition; SRP-dependent cotran…	10	0	33	2.65426e+09	2.4331e+09	2.50531e+09	2.54582e+09	2.72101e+09	2.80075e+09	2.79141e+09	2.75059e+09	2.81157e+09	2.55384e+09	2.79005e+09	2.86301e+09	2.78111e+09	2.85877e+09	2.80978e+09	2.68169e+09	2.54535e+09	2.61606e+09	2.59271e+09	2.55338e+09	High	High	High	High
High	P21524	Ribonucleoside-diphosphate reductase large chain 1 [OS=Saccharomyces cerevisiae (strain ATCC 204508 / S288c)]	0	368.476	42	33	602	33	888	99.5	6.19	1393.74	33	DNA metabolism;other metabolic processes	cytosol;other cell component	other molecular function	Pf00317, Pf02867, Pf03477	856801	RNR1	D3DLX5; P21524; sce:YER070W			0	0	33	2.31766e+08	2.08272e+08	1.99341e+08	2.18129e+08	2.13435e+08	2.16167e+08	2.24952e+08	2.18417e+08	2.32696e+08	2.17573e+08	2.36295e+08	2.31773e+08	2.25616e+08	2.45165e+08	2.32133e+08	2.30802e+08	2.29007e+08	2.5034e+08	2.31452e+08	2.11427e+08	High	High	High	High
High	P40482	Protein transport protein SEC24 [OS=Saccharomyces cerevisiae (strain ATCC 204508 / S288c)]	0	338.001	40	34	616	33	926	103.6	6.23	1371.07	34	cell organization and biogenesis;other metabolic processes;transport;other biological processes	other membranes;ER/Golgi	other molecular function	Pf00626, Pf04810, Pf04811, Pf04815, Pf08033	854697	SEC24	D6VVH8; P40482; sce:YIL109C		COPII-mediated vesicle transport; Cargo concentration in the ER; Antigen Presentation: Folding, assembly and peptide loading of class I MHC	3	2	33	1.70376e+08	1.58908e+08	1.72373e+08	1.75635e+08	1.70995e+08	1.66224e+08	1.70618e+08	1.74923e+08	1.93619e+08	1.78877e+08	1.80501e+08	1.8555e+08	1.73831e+08	1.74584e+08	1.82457e+08	1.70448e+08	1.61515e+08	1.83459e+08	1.73648e+08	1.60402e+08	High	High	High	High
[truncated: 3,349 more rows]
[truncated: 30 more columns]

## Sheet: Figure S2_GOI-GFP-ERdd FI
Figure S2
[truncated: 588 more rows]

[truncated: 6 more sheets: Figure S3_single ERdd, Figure S4_double ERdd, Figure S6_escape assays, Figure S7a,b,c_low freq escape, Figure S8_N-terminal ERdd, Figure S9_metabolomics]
